# Supplementary material for: Chloridobis(dimethyl­glyoximato-κ2 N,N′)(ethyl pyridine-3-carboxyl­ate-κN)cobalt(III)
Source: Acta Crystallogr Sect E Struct Rep Online. 2011 Dec 7;68(Pt 1):m20. doi: 10.1107/S1600536811051397 (PMC3254298; doi:10.1107/S1600536811051397)
Supplement: Supplementary file 1 [file e-68-00m20-sup1.cif]

##############################################################################
#                                                                            #
# This CIF contains the data in a paper accepted for publication in          #
# Acta Crystallographica Section E. It conforms to the requirements of       #
# Notes for Authors for Acta Crystallographica Section E, and has been       #
# peer reviewed under the auspices of the IUCr Commission on Journals.       #
#                                                                            #
# Full details of the Crystallographic Information File format               #
# are given in the paper "The Crystallographic Information File (CIF):       #
# a New Standard Archive File for Crystallography" by S. R. Hall, F. H.      #
# Allen and I. D. Brown [Acta Cryst. (1991), A47, 655-685].                  #
#                                                                            #
# The current version of the core CIF dictionary is obtainable from          #
# ftp://ftp.iucr.org/pub/cif_core.dic.                                       #
#                                                                            #
# Software is freely available for graphical display of the structure(s)     #
# in this CIF. For information consult the CIF software page                 #
# http://www.iucr.org/resources/cif/software.                                #
#                                                                            #
# This file may be used for bona fide research purposes within the           #
# scientific community so long as proper attribution is given to the journal # 
# article from which it was obtained.                                        #
#                                                                            #
##############################################################################
data_I
_audit_creation_method     SHELXL-97
_chemical_name_systematic
;
Chloridobis(dimethylglyoximato-\k^2^<i>N</i>,<i>N</i>')(ethyl
pyridine-3-carboxylate-\k<i>N</i>)cobalt(III)
;
_chemical_name_common     ?
_chemical_formula_moiety     'C16 H23 Cl Co N5 O6'
_chemical_formula_sum     'C16 H23 Cl Co N5 O6'
_chemical_formula_iupac     '[Co (C4 H7 N2 O2)2 Cl (C8 H9 N O2)]'
_chemical_formula_weight     475.77
_chemical_melting_point     ?
_symmetry_cell_setting     monoclinic
_symmetry_space_group_name_H-M     'P 21/c'
_symmetry_space_group_name_Hall     '-P 2ybc'
loop_
    _symmetry_equiv_pos_as_xyz
    'x, y, z'
    '-x, y+1/2, -z+1/2'
    '-x, -y, -z'
    'x, -y-1/2, z-1/2'
_cell_length_a     8.1961(11)
_cell_length_b     14.2224(19)
_cell_length_c     17.365(2)
_cell_angle_alpha     90.00
_cell_angle_beta     98.340(2)
_cell_angle_gamma     90.00
_cell_volume     2002.8(5)
_cell_formula_units_Z     4
_cell_measurement_reflns_used     4611
_cell_measurement_theta_min     2.37
_cell_measurement_theta_max     27.76
_cell_measurement_temperature     293(2)
_exptl_crystal_description     needle
_exptl_crystal_colour     brown
_exptl_crystal_size_max     0.32
_exptl_crystal_size_mid     0.15
_exptl_crystal_size_min     0.06
_exptl_crystal_density_diffrn     1.578
_exptl_crystal_density_meas     ?
_exptl_crystal_density_method     'not measured'
_exptl_crystal_F_000     984
_exptl_absorpt_coefficient_mu     1.034
_exptl_absorpt_correction_type     multi-scan
_exptl_absorpt_process_details     '(<i>SADABS</i>; Bruker, 2001)'
_exptl_absorpt_correction_T_min     0.830
_exptl_absorpt_correction_T_max     0.940
_exptl_special_details     ?
_diffrn_ambient_temperature     293(2)
_diffrn_radiation_type     MoK\a
_diffrn_radiation_wavelength     0.71073
_diffrn_radiation_source     'fine-focus sealed tube'
_diffrn_radiation_monochromator     graphite
_diffrn_measurement_device_type     'Bruker APEXII area-detector'
_diffrn_measurement_method     'phi and omega scans'
_diffrn_detector_area_resol_mean     ?
_diffrn_reflns_number     9364
_diffrn_reflns_av_R_equivalents     0.0203
_diffrn_reflns_av_sigmaI/netI     0.0233
_diffrn_reflns_theta_min     1.86
_diffrn_reflns_theta_max     25.00
_diffrn_reflns_theta_full     25.00
_diffrn_measured_fraction_theta_max     0.998
_diffrn_measured_fraction_theta_full     0.998
_diffrn_reflns_limit_h_min     -9
_diffrn_reflns_limit_h_max     9
_diffrn_reflns_limit_k_min     -16
_diffrn_reflns_limit_k_max     12
_diffrn_reflns_limit_l_min     -20
_diffrn_reflns_limit_l_max     20
_diffrn_standards_number     ?
_diffrn_standards_interval_count     ?
_diffrn_standards_interval_time     ?
_diffrn_standards_decay_%     ?
_refine_special_details
;
Refinement of <i>F</i>^2^ against ALL reflections. The weighted <i>R</i>-factor
<i>wR</i> and goodness of fit <i>S</i> are based on <i>F</i>^2^, conventional
<i>R</i>-factors <i>R</i> are based on <i>F</i>, with <i>F</i> set to zero for
negative <i>F</i>^2^. The threshold expression of <i>F</i>^2^ >
\s(<i>F</i>^2^) is used only for calculating <i>R</i>-factors(gt) <i>etc</i>.
and is not relevant to the choice of reflections for refinement.
<i>R</i>-factors based on <i>F</i>^2^ are statistically about twice as large
as those based on <i>F</i>, and <i>R</i>- factors based on ALL data will be
even larger.
;
_reflns_number_total     3532
_reflns_number_gt     3104
_reflns_threshold_expression     I>2sigma(I)
_refine_ls_structure_factor_coef     Fsqd
_refine_ls_matrix_type     full
_refine_ls_R_factor_all     0.0332
_refine_ls_R_factor_gt     0.0284
_refine_ls_wR_factor_gt     0.0736
_refine_ls_wR_factor_ref     0.0755
_refine_ls_goodness_of_fit_ref     1.104
_refine_ls_restrained_S_all     1.104
_refine_ls_number_reflns     3532
_refine_ls_number_parameters     272
_refine_ls_number_restraints     0
_refine_ls_hydrogen_treatment     mixed
_refine_ls_weighting_scheme     calc
_refine_ls_weighting_details
         'calc w=1/[\s^2^(Fo^2^)+(0.0374P)^2^+0.6155P] where P=(Fo^2^+2Fc^2^)/3'
_atom_sites_solution_hydrogens     geom
_atom_sites_solution_primary     direct
_atom_sites_solution_secondary     difmap
_refine_ls_shift/su_max     0.005
_refine_ls_shift/su_mean     0.000
_refine_diff_density_max     0.265
_refine_diff_density_min     -0.281
_refine_ls_extinction_method     none
_refine_ls_extinction_coef     ?
loop_
    _atom_type_symbol
    _atom_type_description
    _atom_type_scat_dispersion_real
    _atom_type_scat_dispersion_imag
    _atom_type_scat_source
    'C' 'C' 0.0033 0.0016
                         'International Tables Vol C Tables 4.2.6.8 and 6.1.1.4'
    'H' 'H' 0.0000 0.0000
                         'International Tables Vol C Tables 4.2.6.8 and 6.1.1.4'
    'N' 'N' 0.0061 0.0033
                         'International Tables Vol C Tables 4.2.6.8 and 6.1.1.4'
    'O' 'O' 0.0106 0.0060
                         'International Tables Vol C Tables 4.2.6.8 and 6.1.1.4'
    'Cl' 'Cl' 0.1484 0.1585
                         'International Tables Vol C Tables 4.2.6.8 and 6.1.1.4'
    'Co' 'Co' 0.3494 0.9721
                         'International Tables Vol C Tables 4.2.6.8 and 6.1.1.4'
_computing_data_collection     'APEX2 (Bruker, 2007)'
_computing_cell_refinement     'SAINT-Plus (Bruker, 2007)'
_computing_data_reduction     'SAINT-Plus (Bruker, 2007)'
_computing_structure_solution     'SHELXS97 (Sheldrick, 2008)'
_computing_structure_refinement     'SHELXL97 (Sheldrick, 2008)'
_computing_molecular_graphics     'SHELXTL (Sheldrick, 2008)'
_computing_publication_material     'SHELXL97 (Sheldrick, 2008)'
loop_
    _atom_site_type_symbol
    _atom_site_label
    _atom_site_fract_x
    _atom_site_fract_y
    _atom_site_fract_z
    _atom_site_U_iso_or_equiv
    _atom_site_adp_type
    _atom_site_calc_flag
    _atom_site_refinement_flags
    _atom_site_occupancy
    _atom_site_symmetry_multiplicity
    _atom_site_disorder_assembly
    _atom_site_disorder_group
    Co Co1 0.35812(3) 0.472077(17) 0.212009(14) 0.02362(10) Uani d . 1 1 . .
    Cl Cl1 0.21204(7) 0.50607(5) 0.09665(3) 0.04574(16) Uani d . 1 1 . .
    N N3 0.2327(2) 0.56109(11) 0.25989(9) 0.0296(4) Uani d . 1 1 . .
    N N1 0.5278(2) 0.55203(11) 0.18744(9) 0.0291(4) Uani d . 1 1 . .
    N N4 0.1851(2) 0.39228(11) 0.23476(9) 0.0288(4) Uani d . 1 1 . .
    O O1 0.53203(19) 0.64264(10) 0.20602(9) 0.0436(4) Uani d . 1 1 . .
    N N5 0.48695(18) 0.44181(11) 0.31377(9) 0.0240(3) Uani d . 1 1 . .
    C C1 0.6351(2) 0.51383(15) 0.14900(11) 0.0316(5) Uani d . 1 1 . .
    N N2 0.4780(2) 0.38275(11) 0.16259(9) 0.0296(4) Uani d . 1 1 . .
    O O3 0.2744(2) 0.65352(10) 0.26840(10) 0.0438(4) Uani d . 1 1 . .
    H H1 0.381(3) 0.6557(17) 0.2433(14) 0.053 Uiso d . 1 1 . .
    O O4 0.17824(19) 0.30074(10) 0.21648(9) 0.0418(4) Uani d . 1 1 . .
    O O2 0.4320(2) 0.29203(10) 0.15452(9) 0.0431(4) Uani d . 1 1 . .
    H H2 0.298(3) 0.2881(17) 0.1809(14) 0.052 Uiso d . 1 1 . .
    C C7 0.0736(2) 0.43004(15) 0.27068(11) 0.0300(4) Uani d . 1 1 . .
    C C5 0.1010(2) 0.53125(14) 0.28465(11) 0.0302(5) Uani d . 1 1 . .
    C C3 0.6056(2) 0.41350(15) 0.13459(11) 0.0332(5) Uani d . 1 1 . .
    C C10 0.6455(2) 0.48779(14) 0.43410(11) 0.0298(4) Uani d . 1 1 . .
    C C13 0.5055(2) 0.35154(13) 0.33651(12) 0.0304(4) Uani d . 1 1 . .
    H H13A 0.4576 0.3047 0.3032 0.036 Uiso calc R 1 1 . .
    C C2 0.7698(3) 0.56681(18) 0.11945(14) 0.0479(6) Uani d . 1 1 . .
    H H2A 0.7457 0.5722 0.0639 0.072 Uiso calc R 1 1 . .
    H H2B 0.8722 0.5340 0.1332 0.072 Uiso calc R 1 1 . .
    H H2C 0.7783 0.6284 0.1422 0.072 Uiso calc R 1 1 . .
    C C9 0.5572(2) 0.50894(13) 0.36194(11) 0.0264(4) Uani d . 1 1 . .
    H H9A 0.5463 0.5715 0.3464 0.032 Uiso calc R 1 1 . .
    O O6 0.6991(2) 0.64724(10) 0.45873(8) 0.0423(4) Uani d . 1 1 . .
    O O5 0.7992(3) 0.54489(13) 0.55052(10) 0.0663(6) Uani d . 1 1 . .
    C C11 0.6623(3) 0.39457(15) 0.45707(12) 0.0365(5) Uani d . 1 1 . .
    H H11A 0.7198 0.3789 0.5055 0.044 Uiso calc R 1 1 . .
    C C14 0.7245(3) 0.56221(16) 0.48794(12) 0.0360(5) Uani d . 1 1 . .
    C C12 0.5929(3) 0.32574(15) 0.40745(12) 0.0366(5) Uani d . 1 1 . .
    H H12A 0.6045 0.2627 0.4213 0.044 Uiso calc R 1 1 . .
    C C6 -0.0121(3) 0.59176(18) 0.32237(14) 0.0481(6) Uani d . 1 1 . .
    H H6A -0.0050 0.5750 0.3763 0.072 Uiso calc R 1 1 . .
    H H6B -0.1231 0.5830 0.2970 0.072 Uiso calc R 1 1 . .
    H H6C 0.0189 0.6565 0.3181 0.072 Uiso calc R 1 1 . .
    C C8 -0.0657(3) 0.37698(18) 0.29583(14) 0.0450(6) Uani d . 1 1 . .
    H H8A -0.0690 0.3147 0.2743 0.068 Uiso calc R 1 1 . .
    H H8B -0.1674 0.4088 0.2778 0.068 Uiso calc R 1 1 . .
    H H8C -0.0506 0.3732 0.3516 0.068 Uiso calc R 1 1 . .
    C C15 0.7661(3) 0.72628(16) 0.50703(13) 0.0447(6) Uani d . 1 1 . .
    H H15A 0.7672 0.7105 0.5615 0.054 Uiso calc R 1 1 . .
    H H15B 0.6954 0.7807 0.4954 0.054 Uiso calc R 1 1 . .
    C C4 0.7100(3) 0.35388(19) 0.09048(15) 0.0545(7) Uani d . 1 1 . .
    H H4A 0.6836 0.2888 0.0968 0.082 Uiso calc R 1 1 . .
    H H4B 0.8242 0.3643 0.1100 0.082 Uiso calc R 1 1 . .
    H H4C 0.6893 0.3702 0.0363 0.082 Uiso calc R 1 1 . .
    C C16 0.9359(3) 0.74998(19) 0.49341(15) 0.0545(7) Uani d . 1 1 . .
    H H16A 0.9764 0.8019 0.5260 0.082 Uiso calc R 1 1 . .
    H H16B 0.9347 0.7668 0.4398 0.082 Uiso calc R 1 1 . .
    H H16C 1.0064 0.6965 0.5057 0.082 Uiso calc R 1 1 . .
loop_
    _atom_site_aniso_label
    _atom_site_aniso_U_11
    _atom_site_aniso_U_22
    _atom_site_aniso_U_33
    _atom_site_aniso_U_12
    _atom_site_aniso_U_13
    _atom_site_aniso_U_23
    Co1 0.02584(16) 0.02073(15) 0.02457(15) 0.00085(10) 0.00463(11) -0.00105(10)
    Cl1 0.0416(3) 0.0654(4) 0.0287(3) 0.0097(3) -0.0002(2) 0.0059(3)
    N3 0.0331(9) 0.0236(9) 0.0318(9) 0.0045(7) 0.0038(7) 0.0002(7)
    N1 0.0338(9) 0.0213(8) 0.0328(9) 0.0000(7) 0.0068(7) 0.0037(7)
    N4 0.0295(9) 0.0256(9) 0.0302(9) -0.0030(7) 0.0007(7) -0.0022(7)
    O1 0.0527(10) 0.0208(8) 0.0608(10) -0.0049(7) 0.0199(8) 0.0019(7)
    N5 0.0252(8) 0.0215(8) 0.0260(8) 0.0002(6) 0.0064(6) -0.0001(6)
    C1 0.0310(11) 0.0358(12) 0.0284(10) 0.0015(9) 0.0057(9) 0.0075(9)
    N2 0.0364(10) 0.0243(9) 0.0286(8) 0.0022(7) 0.0059(7) -0.0035(7)
    O3 0.0500(10) 0.0216(7) 0.0626(10) 0.0031(7) 0.0173(8) -0.0051(7)
    O4 0.0425(9) 0.0280(8) 0.0559(10) -0.0114(7) 0.0100(8) -0.0108(7)
    O2 0.0538(10) 0.0254(8) 0.0521(9) -0.0034(7) 0.0148(8) -0.0141(7)
    C7 0.0255(10) 0.0378(12) 0.0261(10) -0.0003(9) 0.0016(8) 0.0005(8)
    C5 0.0286(10) 0.0358(12) 0.0260(10) 0.0082(8) 0.0035(8) 0.0020(8)
    C3 0.0347(11) 0.0372(12) 0.0289(10) 0.0070(9) 0.0088(9) 0.0004(9)
    C10 0.0282(10) 0.0330(11) 0.0285(10) 0.0002(8) 0.0047(8) -0.0006(8)
    C13 0.0333(11) 0.0223(10) 0.0359(11) 0.0002(8) 0.0063(9) 0.0005(8)
    C2 0.0439(13) 0.0537(15) 0.0499(14) -0.0018(11) 0.0197(11) 0.0134(12)
    C9 0.0271(10) 0.0242(10) 0.0284(10) 0.0008(8) 0.0058(8) 0.0005(8)
    O6 0.0549(10) 0.0320(8) 0.0364(8) -0.0040(7) -0.0056(7) -0.0065(7)
    O5 0.0923(15) 0.0546(11) 0.0409(10) -0.0077(10) -0.0283(10) 0.0029(8)
    C11 0.0361(12) 0.0410(13) 0.0313(11) 0.0038(9) 0.0012(9) 0.0082(9)
    C14 0.0354(12) 0.0421(13) 0.0294(11) -0.0024(10) 0.0014(9) -0.0033(9)
    C12 0.0402(12) 0.0271(11) 0.0420(12) 0.0036(9) 0.0043(10) 0.0091(9)
    C6 0.0463(14) 0.0515(15) 0.0493(14) 0.0159(11) 0.0158(11) -0.0007(11)
    C8 0.0324(12) 0.0562(15) 0.0472(13) -0.0083(11) 0.0084(10) 0.0013(11)
    C15 0.0485(14) 0.0396(13) 0.0434(13) -0.0036(11) -0.0016(11) -0.0170(10)
    C4 0.0595(16) 0.0564(16) 0.0530(15) 0.0150(13) 0.0271(13) -0.0061(12)
    C16 0.0541(15) 0.0545(16) 0.0559(15) -0.0110(12) 0.0109(12) -0.0137(13)
_geom_special_details
;
 All esds (except the esd in the dihedral angle between two l.s. planes)
 are estimated using the full covariance matrix.  The cell esds are taken
 into account individually in the estimation of esds in distances, angles
 and torsion angles; correlations between esds in cell parameters are only
 used when they are defined by crystal symmetry.  An approximate (isotropic)
 treatment of cell esds is used for estimating esds involving l.s. planes.
;
loop_
    _geom_bond_atom_site_label_1
    _geom_bond_atom_site_label_2
    _geom_bond_site_symmetry_2
    _geom_bond_distance
    _geom_bond_publ_flag
    Co1 Cl1 . 2.2326(6) yes
    Co1 N1 . 1.8925(16) yes
    Co1 N2 . 1.8872(16) yes
    Co1 N3 . 1.8970(16) yes
    Co1 N4 . 1.9020(16) yes
    Co1 N5 . 1.9701(15) yes
    N3 C5 . 1.291(3) ?
    N3 O3 . 1.361(2) ?
    N1 C1 . 1.298(3) ?
    N1 O1 . 1.328(2) ?
    N4 C7 . 1.296(3) ?
    N4 O4 . 1.339(2) ?
    N5 C9 . 1.343(2) ?
    N5 C13 . 1.345(2) ?
    C1 C3 . 1.463(3) ?
    C1 C2 . 1.488(3) ?
    N2 C3 . 1.292(3) ?
    N2 O2 . 1.346(2) ?
    O3 H1 . 1.03(3) ?
    O4 H2 . 1.24(2) ?
    O2 H2 . 1.25(2) ?
    C7 C5 . 1.472(3) ?
    C7 C8 . 1.486(3) ?
    C5 C6 . 1.485(3) ?
    C3 C4 . 1.493(3) ?
    C10 C9 . 1.386(3) ?
    C10 C11 . 1.386(3) ?
    C10 C14 . 1.496(3) ?
    C13 C12 . 1.382(3) ?
    C13 H13A . 0.9300 ?
    C2 H2A . 0.9600 ?
    C2 H2B . 0.9600 ?
    C2 H2C . 0.9600 ?
    C9 H9A . 0.9300 ?
    O6 C14 . 1.316(3) ?
    O6 C15 . 1.461(2) ?
    O5 C14 . 1.193(3) ?
    C11 C12 . 1.372(3) ?
    C11 H11A . 0.9300 ?
    C12 H12A . 0.9300 ?
    C6 H6A . 0.9600 ?
    C6 H6B . 0.9600 ?
    C6 H6C . 0.9600 ?
    C8 H8A . 0.9600 ?
    C8 H8B . 0.9600 ?
    C8 H8C . 0.9600 ?
    C15 C16 . 1.484(3) ?
    C15 H15A . 0.9700 ?
    C15 H15B . 0.9700 ?
    C4 H4A . 0.9600 ?
    C4 H4B . 0.9600 ?
    C4 H4C . 0.9600 ?
    C16 H16A . 0.9600 ?
    C16 H16B . 0.9600 ?
    C16 H16C . 0.9600 ?
loop_
    _geom_angle_atom_site_label_1
    _geom_angle_atom_site_label_2
    _geom_angle_atom_site_label_3
    _geom_angle_site_symmetry_1
    _geom_angle_site_symmetry_3
    _geom_angle
    _geom_angle_publ_flag
    N2 Co1 N1 . . 81.59(7) ?
    N2 Co1 N3 . . 178.54(7) ?
    N1 Co1 N3 . . 99.23(7) ?
    N2 Co1 N4 . . 98.39(7) ?
    N1 Co1 N4 . . 178.87(7) ?
    N3 Co1 N4 . . 80.76(7) ?
    N2 Co1 N5 . . 90.80(7) ?
    N1 Co1 N5 . . 91.01(7) ?
    N3 Co1 N5 . . 90.38(7) ?
    N4 Co1 N5 . . 90.12(6) ?
    N2 Co1 Cl1 . . 89.12(5) ?
    N1 Co1 Cl1 . . 89.06(5) ?
    N3 Co1 Cl1 . . 89.69(5) ?
    N4 Co1 Cl1 . . 89.81(5) ?
    N5 Co1 Cl1 . . 179.89(5) ?
    C5 N3 O3 . . 119.37(16) ?
    C5 N3 Co1 . . 117.34(14) ?
    O3 N3 Co1 . . 123.28(13) ?
    C1 N1 O1 . . 122.39(17) ?
    C1 N1 Co1 . . 116.07(13) ?
    O1 N1 Co1 . . 121.49(12) ?
    C7 N4 O4 . . 120.58(17) ?
    C7 N4 Co1 . . 116.87(14) ?
    O4 N4 Co1 . . 122.54(12) ?
    N1 O1 H1 . . 103.4(10) ?
    C9 N5 C13 . . 118.40(17) ?
    C9 N5 Co1 . . 121.94(13) ?
    C13 N5 Co1 . . 119.66(13) ?
    N1 C1 C3 . . 112.86(17) ?
    N1 C1 C2 . . 123.9(2) ?
    C3 C1 C2 . . 123.21(19) ?
    C3 N2 O2 . . 121.02(16) ?
    C3 N2 Co1 . . 116.53(14) ?
    O2 N2 Co1 . . 122.42(12) ?
    N3 O3 H1 . . 101.4(14) ?
    N4 O4 H2 . . 104.4(11) ?
    N2 O2 H2 . . 104.6(11) ?
    N4 C7 C5 . . 112.56(17) ?
    N4 C7 C8 . . 123.8(2) ?
    C5 C7 C8 . . 123.62(18) ?
    N3 C5 C7 . . 112.44(16) ?
    N3 C5 C6 . . 124.2(2) ?
    C7 C5 C6 . . 123.35(19) ?
    N2 C3 C1 . . 112.88(17) ?
    N2 C3 C4 . . 123.8(2) ?
    C1 C3 C4 . . 123.29(19) ?
    C9 C10 C11 . . 119.00(19) ?
    C9 C10 C14 . . 122.23(19) ?
    C11 C10 C14 . . 118.77(19) ?
    N5 C13 C12 . . 122.48(19) ?
    N5 C13 H13A . . 118.8 ?
    C12 C13 H13A . . 118.8 ?
    C1 C2 H2A . . 109.5 ?
    C1 C2 H2B . . 109.5 ?
    H2A C2 H2B . . 109.5 ?
    C1 C2 H2C . . 109.5 ?
    H2A C2 H2C . . 109.5 ?
    H2B C2 H2C . . 109.5 ?
    N5 C9 C10 . . 121.97(18) ?
    N5 C9 H9A . . 119.0 ?
    C10 C9 H9A . . 119.0 ?
    C14 O6 C15 . . 117.41(17) ?
    C12 C11 C10 . . 119.16(19) ?
    C12 C11 H11A . . 120.4 ?
    C10 C11 H11A . . 120.4 ?
    O5 C14 O6 . . 124.9(2) ?
    O5 C14 C10 . . 122.8(2) ?
    O6 C14 C10 . . 112.29(17) ?
    C11 C12 C13 . . 118.99(19) ?
    C11 C12 H12A . . 120.5 ?
    C13 C12 H12A . . 120.5 ?
    C5 C6 H6A . . 109.5 ?
    C5 C6 H6B . . 109.5 ?
    H6A C6 H6B . . 109.5 ?
    C5 C6 H6C . . 109.5 ?
    H6A C6 H6C . . 109.5 ?
    H6B C6 H6C . . 109.5 ?
    C7 C8 H8A . . 109.5 ?
    C7 C8 H8B . . 109.5 ?
    H8A C8 H8B . . 109.5 ?
    C7 C8 H8C . . 109.5 ?
    H8A C8 H8C . . 109.5 ?
    H8B C8 H8C . . 109.5 ?
    O6 C15 C16 . . 111.49(19) ?
    O6 C15 H15A . . 109.3 ?
    C16 C15 H15A . . 109.3 ?
    O6 C15 H15B . . 109.3 ?
    C16 C15 H15B . . 109.3 ?
    H15A C15 H15B . . 108.0 ?
    C3 C4 H4A . . 109.5 ?
    C3 C4 H4B . . 109.5 ?
    H4A C4 H4B . . 109.5 ?
    C3 C4 H4C . . 109.5 ?
    H4A C4 H4C . . 109.5 ?
    H4B C4 H4C . . 109.5 ?
    C15 C16 H16A . . 109.5 ?
    C15 C16 H16B . . 109.5 ?
    H16A C16 H16B . . 109.5 ?
    C15 C16 H16C . . 109.5 ?
    H16A C16 H16C . . 109.5 ?
    H16B C16 H16C . . 109.5 ?
_iucr_refine_instructions_details
;
TITL wn in P2(1)/c
CELL 0.71073   8.1961  14.2224  17.3652  90.000  98.340  90.000
ZERR   4.00   0.0011   0.0019   0.0023   0.000   0.002   0.000
LATT  1
SYMM -X, 0.5+Y, 0.5-Z
SFAC C H N O CL CO
UNIT 64 92 20 24 4 4
TEMP 0
L.S. 10
htab
BOND $h
omit 0 50
acta
FMAP 2
PLAN 20
WGHT    0.037400    0.615500
FVAR       9.99818
CO1   6    0.358123    0.472077    0.212009    11.00000    0.02584    0.02073 =
         0.02457   -0.00105    0.00463    0.00085
CL1   5    0.212038    0.506075    0.096651    11.00000    0.04157    0.06537 =
         0.02873    0.00585   -0.00019    0.00972
N3    3    0.232711    0.561093    0.259892    11.00000    0.03314    0.02356 =
         0.03181    0.00022    0.00380    0.00451
N1    3    0.527821    0.552031    0.187442    11.00000    0.03376    0.02131 =
         0.03281    0.00368    0.00679    0.00001
N4    3    0.185110    0.392277    0.234756    11.00000    0.02949    0.02559 =
         0.03022   -0.00219    0.00068   -0.00297
O1    4    0.532025    0.642635    0.206024    11.00000    0.05269    0.02078 =
         0.06080    0.00188    0.01989   -0.00490
N5    3    0.486952    0.441807    0.313766    11.00000    0.02519    0.02147 =
         0.02599   -0.00014    0.00638    0.00016
C1    1    0.635149    0.513830    0.149002    11.00000    0.03098    0.03577 =
         0.02843    0.00745    0.00572    0.00147
N2    3    0.478047    0.382747    0.162589    11.00000    0.03636    0.02429 =
         0.02857   -0.00353    0.00586    0.00221
O3    4    0.274405    0.653525    0.268404    11.00000    0.04996    0.02163 =
         0.06256   -0.00506    0.01726    0.00305
AFIX   2
H1    2    0.380719    0.655668    0.243300    11.00000   -1.20000
AFIX   0
O4    4    0.178239    0.300742    0.216477    11.00000    0.04249    0.02795 =
         0.05586   -0.01083    0.01005   -0.01142
O2    4    0.432017    0.292030    0.154516    11.00000    0.05379    0.02537 =
         0.05211   -0.01413    0.01480   -0.00337
AFIX   2
H2    2    0.297658    0.288109    0.180891    11.00000   -1.20000
AFIX   0
C7    1    0.073597    0.430043    0.270679    11.00000    0.02545    0.03783 =
         0.02610    0.00054    0.00164   -0.00033
C5    1    0.100973    0.531253    0.284648    11.00000    0.02860    0.03584 =
         0.02600    0.00202    0.00351    0.00824
C3    1    0.605602    0.413497    0.134591    11.00000    0.03472    0.03722 =
         0.02886    0.00045    0.00878    0.00701
C10   1    0.645533    0.487787    0.434100    11.00000    0.02822    0.03302 =
         0.02847   -0.00057    0.00469    0.00023
C13   1    0.505457    0.351537    0.336513    11.00000    0.03329    0.02232 =
         0.03592    0.00055    0.00628    0.00024
AFIX  43
H13A  2    0.457603    0.304737    0.303244    11.00000   -1.20000
AFIX   0
C2    1    0.769771    0.566807    0.119451    11.00000    0.04389    0.05371 =
         0.04994    0.01342    0.01971   -0.00175
AFIX 137
H2A   2    0.745744    0.572220    0.063855    11.00000   -1.50000
H2B   2    0.872180    0.533958    0.133187    11.00000   -1.50000
H2C   2    0.778269    0.628431    0.142238    11.00000   -1.50000
AFIX   0
C9    1    0.557214    0.508935    0.361940    11.00000    0.02709    0.02424 =
         0.02840    0.00046    0.00578    0.00078
AFIX  43
H9A   2    0.546294    0.571482    0.346429    11.00000   -1.20000
AFIX   0
O6    4    0.699069    0.647237    0.458734    11.00000    0.05486    0.03200 =
         0.03638   -0.00653   -0.00557   -0.00399
O5    4    0.799173    0.544890    0.550523    11.00000    0.09230    0.05462 =
         0.04087    0.00287   -0.02825   -0.00768
C11   1    0.662278    0.394567    0.457069    11.00000    0.03612    0.04097 =
         0.03134    0.00815    0.00125    0.00378
AFIX  43
H11A  2    0.719826    0.378856    0.505510    11.00000   -1.20000
AFIX   0
C14   1    0.724501    0.562209    0.487938    11.00000    0.03543    0.04208 =
         0.02938   -0.00327    0.00138   -0.00238
C12   1    0.592887    0.325739    0.407447    11.00000    0.04016    0.02711 =
         0.04198    0.00907    0.00426    0.00360
AFIX  43
H12A  2    0.604514    0.262681    0.421336    11.00000   -1.20000
AFIX   0
C6    1   -0.012073    0.591759    0.322366    11.00000    0.04625    0.05149 =
         0.04928   -0.00072    0.01582    0.01591
AFIX 137
H6A   2   -0.005032    0.574990    0.376296    11.00000   -1.50000
H6B   2   -0.123139    0.582960    0.297040    11.00000   -1.50000
H6C   2    0.018854    0.656454    0.318150    11.00000   -1.50000
AFIX   0
C8    1   -0.065685    0.376982    0.295828    11.00000    0.03241    0.05622 =
         0.04722    0.00126    0.00843   -0.00835
AFIX 137
H8A   2   -0.068993    0.314731    0.274287    11.00000   -1.50000
H8B   2   -0.167423    0.408762    0.277842    11.00000   -1.50000
H8C   2   -0.050624    0.373174    0.351604    11.00000   -1.50000
AFIX   0
C15   1    0.766068    0.726276    0.507033    11.00000    0.04854    0.03960 =
         0.04345   -0.01695   -0.00162   -0.00356
AFIX  23
H15A  2    0.767222    0.710497    0.561452    11.00000   -1.20000
H15B  2    0.695423    0.780685    0.495405    11.00000   -1.20000
AFIX   0
C4    1    0.709983    0.353883    0.090479    11.00000    0.05954    0.05638 =
         0.05304   -0.00608    0.02708    0.01499
AFIX 137
H4A   2    0.683559    0.288836    0.096782    11.00000   -1.50000
H4B   2    0.824227    0.364317    0.109997    11.00000   -1.50000
H4C   2    0.689299    0.370150    0.036286    11.00000   -1.50000
AFIX   0
C16   1    0.935907    0.749978    0.493412    11.00000    0.05411    0.05451 =
         0.05586   -0.01371    0.01092   -0.01097
AFIX  33
H16A  2    0.976418    0.801948    0.525961    11.00000   -1.50000
H16B  2    0.934719    0.766785    0.439792    11.00000   -1.50000
H16C  2    1.006438    0.696533    0.505673    11.00000   -1.50000
HKLF 4
REM  wn in P2(1)/c
REM R1 =  0.0284 for   3104 Fo > 4sig(Fo)  and  0.0332 for all   3532 data
REM    272 parameters refined using      0 restraints
END
WGHT      0.0403      0.6067
REM Highest difference peak  0.265,  deepest hole -0.281,  1-sigma level  0.056
Q1    1  -0.0353  0.3172  0.3230  11.00000  0.05    0.26
Q2    1  -0.1481  0.3376  0.2444  11.00000  0.05    0.21
Q3    1   0.1004  0.4209  0.2308  11.00000  0.05    0.21
Q4    1   0.0802  0.4773  0.2822  11.00000  0.05    0.19
Q5    1   0.0586  0.6351  0.3624  11.00000  0.05    0.19
Q6    1   0.8739  0.5445  0.5219  11.00000  0.05    0.19
Q7    1  -0.0660  0.6356  0.2867  11.00000  0.05    0.19
Q8    1   0.6294  0.4620  0.1377  11.00000  0.05    0.18
Q9    1   0.6190  0.3030  0.0475  11.00000  0.05    0.18
Q10   1   0.7928  0.2859  0.1262  11.00000  0.05    0.18
Q11   1   0.7167  0.6875  0.4794  11.00000  0.05    0.18
Q12   1   0.2164  0.5642  0.1208  11.00000  0.05    0.18
Q13   1   1.0089  0.7182  0.4706  11.00000  0.05    0.18
Q14   1   1.0045  0.7172  0.5294  11.00000  0.05    0.17
Q15   1   0.1728  0.3563  0.2233  11.00000  0.05    0.17
Q16   1   0.0888  0.3164  0.1788  11.00000  0.05    0.16
Q17   1   0.6761  0.4419  0.4343  11.00000  0.05    0.16
Q18   1   0.3670  0.3136  0.1107  11.00000  0.05    0.16
Q19   1   1.0126  0.7619  0.5288  11.00000  0.05    0.16
Q20   1   0.4880  0.4019  0.3331  11.00000  0.05    0.16
;
data_global
_journal_date_recd_electronic     2011-11-07
_journal_date_accepted     2011-11-29
_journal_name_full     'Acta Crystallographica, Section E'
_journal_year     2012
_journal_volume     68
_journal_issue      1
_journal_page_first     m20
_journal_page_last     m20
_journal_paper_category     QM
_journal_paper_doi     10.1107/S1600536811051397
_journal_coeditor_code     VN2023
_publ_contact_author_name     'Ning Wang'
_publ_contact_author_address
;
Henan University of Technology, School of Chemistry and Chemical Engineering,
Zhengzhou 450001, People's Republic of China
;
_publ_contact_author_email     'ssdyok@yahoo.com.cn'
_publ_contact_author_fax     '+86-0371-67756718'
_publ_contact_author_phone     '+86-0371-67756718'
_publ_section_title
;
Chloridobis(dimethylglyoximato-\k^2^<i>N</i>,<i>N</i>')(ethyl
pyridine-3-carboxylate-\k<i>N</i>)cobalt(III)
;
loop_
    _publ_author_name
    _publ_author_footnote
    _publ_author_address
    'Wang, Ning' .
;
Henan University of Technology, School of Chemistry and Chemical Engineering,
Zhengzhou 450001, People's Republic of China
;
    'Sun, Xuzhuo' .
;
Henan University of Technology, School of Chemistry and Chemical Engineering,
Zhengzhou 450001, People's Republic of China
;
    'Wan, Dongjin' .
;
Henan University of Technology, School of Chemistry and Chemical Engineering,
Zhengzhou 450001, People's Republic of China
;
    'Chen, Jing' .
;
Henan University of Technology, School of Chemistry and Chemical Engineering,
Zhengzhou 450001, People's Republic of China
;
    'Li, Bo' .
;
Henan University of Technology, School of Chemistry and Chemical Engineering,
Zhengzhou 450001, People's Republic of China
;
