# Supplementary material for: Chloridobis(dimethyl­glyoximato-κ2 N,N′)(ethyl pyridine-3-carboxyl­ate-κN)cobalt(III)
Source: Acta Crystallogr Sect E Struct Rep Online. 2011 Dec 7;68(Pt 1):m20. doi: 10.1107/S1600536811051397 (PMC3254298; doi:10.1107/S1600536811051397)
Supplement: Supplementary file 2 [file e-68-00m20-Isup2.hkl]

# 
# h,k,l, Fc-squared, Fo-squared, sigma(Fo-squared) and status flag 
# 
data_I
_shelx_title ' wn in P2(1)/c' 
_shelx_refln_list_code          4 
_shelx_F_calc_maximum      241.83 
_exptl_crystal_F_000       984.00 
_reflns_d_resolution_high  0.8409 
 
loop_ 
 _symmetry_equiv_pos_as_xyz 
 'x, y, z' 
 '-x, y+1/2, -z+1/2' 
 '-x, -y, -z' 
 'x, -y-1/2, z-1/2' 
 
_cell_length_a     8.1961 
_cell_length_b    14.2224 
_cell_length_c    17.3652 
_cell_angle_alpha  90.000 
_cell_angle_beta   98.340 
_cell_angle_gamma  90.000 
 
_shelx_F_squared_multiplier     1.000 
 
loop_ 
 _refln_index_h 
 _refln_index_k 
 _refln_index_l 
 _refln_F_squared_calc 
 _refln_F_squared_meas 
 _refln_F_squared_sigma 
 _refln_observed_status 
   1   0   0    29420.49    26810.04   1175.74 o 
   2   0   0     3967.30     3845.90     59.24 o 
   3   0   0       11.48        7.85      2.83 o 
   4   0   0      914.12      962.97     20.38 o 
   5   0   0      572.42      535.58     19.88 o 
   6   0   0      593.47      566.41     27.85 o 
   7   0   0     6212.07     6393.07    153.28 o 
   8   0   0      190.86      168.86     19.75 o 
   9   0   0       26.01       33.22     14.01 o 
   1   1   0     4594.39     4781.40     66.17 o 
   2   1   0      815.55      804.44     11.16 o 
   3   1   0      210.99      271.03      4.61 o 
   4   1   0     2046.10     2071.03     19.93 o 
   5   1   0      169.12      188.88      4.61 o 
   6   1   0        0.76        0.00      4.19 o 
   7   1   0      646.63      592.29     26.75 o 
   8   1   0      172.51      181.76     14.50 o 
   9   1   0       29.55       32.87      9.67 o 
   0   2   0    58482.05    43982.78    812.36 o 
   1   2   0     5220.74     5097.00     70.59 o 
   2   2   0     3335.40     3633.25     49.91 o 
   3   2   0      657.63      672.07     22.12 o 
   4   2   0     1628.79     1792.58     18.99 o 
   5   2   0     1009.03      877.93     16.52 o 
   6   2   0      859.84      853.52     15.64 o 
   7   2   0     5322.06     5283.39     71.73 o 
   8   2   0      789.59      797.46     28.09 o 
   9   2   0      364.11      379.55     40.28 o 
   1   3   0      153.23      156.92      9.24 o 
   2   3   0     1316.40     1210.84     20.46 o 
   3   3   0      134.10      138.79      4.17 o 
   4   3   0       92.77      101.75      4.05 o 
   5   3   0      307.29      267.88      8.65 o 
   6   3   0        2.13        7.59      3.35 o 
   7   3   0      403.57      406.46     20.86 o 
   8   3   0      202.14      228.47     20.54 o 
   9   3   0      301.57      314.17     26.80 o 
   0   4   0     2311.33     2391.28     49.45 o 
   1   4   0       37.04       36.95      2.38 o 
   2   4   0     2704.87     2634.86     34.15 o 
   3   4   0      536.09      586.41      9.69 o 
   4   4   0     5071.64     5213.68     55.02 o 
   5   4   0     3628.68     3694.83     67.96 o 
   6   4   0        1.50        2.49      3.19 o 
   7   4   0     2439.08     2357.00     72.69 o 
   8   4   0      151.04      161.38     14.48 o 
   9   4   0      566.07      517.52     25.02 o 
   1   5   0    12277.95    12162.58    161.46 o 
   2   5   0     2709.59     2583.32     33.03 o 
   3   5   0      777.13      811.38     12.49 o 
   4   5   0     1060.09     1036.99     15.50 o 
   5   5   0       53.86       57.53      6.84 o 
   6   5   0      696.12      664.49     17.68 o 
   7   5   0        7.12        4.91      9.24 o 
   8   5   0       89.99       77.61      8.11 o 
   9   5   0      323.97      336.17     21.00 o 
   0   6   0     4776.01     5027.88    100.42 o 
   1   6   0     5502.98     5740.84     80.21 o 
   2   6   0     1523.84     1545.46     22.47 o 
   3   6   0      616.11      636.21     12.90 o 
   4   6   0     1059.87     1094.85     22.66 o 
   5   6   0      117.21      118.02      7.91 o 
   6   6   0      302.80      317.06     11.63 o 
   7   6   0      214.38      224.43     12.88 o 
   8   6   0       11.46        0.00      5.81 o 
   9   6   0       64.30       78.41     12.95 o 
   1   7   0     2315.02     2271.86     36.41 o 
   2   7   0     6563.15     6432.74     90.50 o 
   3   7   0     1151.63     1201.44     17.73 o 
   4   7   0      278.48      289.19      7.80 o 
   5   7   0     2728.09     2622.28     40.63 o 
   6   7   0      525.25      505.98     15.17 o 
   7   7   0       77.56       72.63      7.40 o 
   8   7   0      243.09      256.19     40.70 o 
   0   8   0      716.51      685.62     22.33 o 
   1   8   0       73.97       97.71      5.92 o 
   2   8   0       55.35       61.68      5.29 o 
   3   8   0      412.33      451.48     10.09 o 
   4   8   0      120.27      125.47      6.80 o 
   5   8   0       13.01       13.64      4.48 o 
   6   8   0      144.78      150.04      9.30 o 
   7   8   0      356.36      350.98     14.11 o 
   8   8   0       37.96       21.63      8.65 o 
   1   9   0      675.52      627.30     15.81 o 
   2   9   0     6877.83     6588.37     94.66 o 
   3   9   0     1256.47     1215.01     21.47 o 
   4   9   0      182.58      203.23     10.07 o 
   5   9   0     1716.74     1717.57     31.99 o 
   6   9   0      505.10      504.96     16.53 o 
   7   9   0        2.43        2.43      5.00 o 
   8   9   0      295.60      349.91     23.64 o 
   0  10   0      446.96      467.53     20.06 o 
   1  10   0      496.08      471.14     14.15 o 
   2  10   0       18.86       10.99      4.37 o 
   3  10   0       55.24       60.57      5.41 o 
   4  10   0      839.29      782.33     23.83 o 
   5  10   0     2406.86     2474.29     41.99 o 
   6  10   0       10.12       11.45      5.43 o 
   7  10   0        8.56        6.57      5.64 o 
   1  11   0     1768.77     1762.90     33.60 o 
   2  11   0     2810.57     2725.13     47.04 o 
   3  11   0      159.79      155.54      8.91 o 
   4  11   0      351.41      342.15     15.85 o 
   5  11   0     1242.84     1288.69     33.99 o 
   6  11   0      405.96      414.30     23.67 o 
   7  11   0        1.88        0.00      5.33 o 
   0  12   0      438.41      395.86     19.75 o 
   1  12   0      365.11      364.67     11.71 o 
   2  12   0       53.23       39.52      5.35 o 
   3  12   0       51.59       44.26      7.66 o 
   4  12   0       88.31       83.61      9.86 o 
   5  12   0       69.74       71.27     10.11 o 
   6  12   0      219.99      229.02     13.23 o 
   1  13   0        4.24       11.09      3.62 o 
   2  13   0      125.98      123.41     10.80 o 
   3  13   0       16.67       20.66      6.92 o 
   4  13   0      453.90      484.84     20.71 o 
   5  13   0      784.72      809.63     27.83 o 
   6  13   0      452.47      459.97     21.62 o 
   0  14   0       39.59       18.16      6.00 o 
   1  14   0        6.60        0.59      3.45 o 
   2  14   0       10.97       15.04      6.44 o 
   3  14   0      647.39      677.98     32.43 o 
   4  14   0     1648.94     1653.76     41.79 o 
   5  14   0       64.26       45.66     16.54 o 
   1  15   0       27.90       32.79      6.29 o 
   2  15   0      388.69      385.14     18.52 o 
   3  15   0      208.54      216.71     28.01 o 
   4  15   0       46.02       68.95     10.83 o 
   0  16   0      294.91      313.41     22.17 o 
   1  16   0      232.16      228.14     17.35 o 
   2  16   0       65.62       38.30      8.97 o 
   3  16   0     1021.48     1057.76     40.67 o 
  -9   1   1      290.57      323.70     41.66 o 
  -8   1   1      747.18      762.75     27.25 o 
  -7   1   1      938.03      940.81     20.87 o 
  -6   1   1     2275.21     2181.59     34.21 o 
  -5   1   1      198.90      141.57      6.19 o 
  -4   1   1       11.54        7.64      1.71 o 
  -3   1   1     3227.32     3433.57     32.26 o 
  -2   1   1      227.07      192.66      6.69 o 
  -1   1   1    12318.37    12622.98    152.02 o 
   0   1   1       39.10       21.98      8.21 o 
   1   1   1    17303.88    17769.82    171.95 o 
   2   1   1     1347.74     1491.47     14.77 o 
   3   1   1       18.80       11.03      1.33 o 
   4   1   1      130.28      113.11      3.30 o 
   5   1   1     6050.79     5985.29     61.72 o 
   6   1   1     2472.93     2403.23     50.55 o 
   7   1   1      324.25      307.96     18.01 o 
   8   1   1     1356.86     1371.27     38.81 o 
   9   1   1       30.84       40.35     13.05 o 
  -9   2   1      495.68      532.82     24.30 o 
  -8   2   1       35.51       32.84     11.79 o 
  -7   2   1     1130.12     1162.16     23.87 o 
  -6   2   1      184.11      199.00      7.23 o 
  -5   2   1      185.41      205.05      6.00 o 
  -4   2   1     1388.52     1542.62     21.10 o 
  -3   2   1     3985.24     4391.45     54.47 o 
  -2   2   1     2082.94     2225.77     27.44 o 
  -1   2   1      231.36      218.87      4.53 o 
   0   2   1     7431.06     7211.40     79.41 o 
   1   2   1     2699.38     2707.42     38.80 o 
   2   2   1      450.58      463.15      6.77 o 
   3   2   1      953.55     1001.71     12.34 o 
   4   2   1     4846.58     5134.52     52.30 o 
   5   2   1        8.04        8.78      2.76 o 
   6   2   1      867.21      886.23     38.92 o 
   7   2   1      580.29      553.96     21.97 o 
   8   2   1      362.77      353.56     19.03 o 
   9   2   1       80.97       96.30     12.97 o 
  -9   3   1      282.35      305.42     20.49 o 
  -8   3   1      667.43      701.72     46.05 o 
  -7   3   1     1048.72     1030.19     23.01 o 
  -6   3   1     1993.57     1985.56     31.42 o 
  -5   3   1      129.99      108.28      4.95 o 
  -4   3   1     1605.78     1739.79     25.38 o 
  -3   3   1     2111.08     2317.89     29.98 o 
  -2   3   1     4904.97     4969.95     57.38 o 
  -1   3   1     4094.23     4168.99     41.76 o 
   0   3   1     2562.51     2539.23     37.17 o 
   1   3   1     2932.87     2984.31     30.87 o 
   2   3   1      252.91      279.82      4.56 o 
   3   3   1       28.37       28.11      1.83 o 
   4   3   1     1197.75     1234.22     25.32 o 
   5   3   1     2432.92     2340.40     40.12 o 
   6   3   1     1547.52     1471.18     25.50 o 
   7   3   1      203.51      166.49     10.22 o 
   8   3   1     1199.77     1225.66     36.33 o 
   9   3   1       56.26       81.36     16.30 o 
  -9   4   1      311.01      286.65     18.91 o 
  -8   4   1      541.38      530.02     16.97 o 
  -7   4   1      988.46     1003.05     26.45 o 
  -6   4   1      394.87      383.05     11.74 o 
  -5   4   1       23.11       20.80      3.72 o 
  -4   4   1     5618.67     5821.03     60.91 o 
  -3   4   1     6534.25     6804.98     78.74 o 
  -2   4   1       96.83      126.78      4.48 o 
  -1   4   1     1555.87     1595.66     24.96 o 
   0   4   1       43.58       43.48      2.43 o 
   1   4   1     1359.96     1372.61     16.41 o 
   2   4   1      219.36      213.19      5.37 o 
   3   4   1     1918.87     1859.94     19.48 o 
   4   4   1      139.62      148.61      3.89 o 
   5   4   1     1169.56     1201.23     24.75 o 
   6   4   1      605.83      570.65     14.53 o 
   7   4   1      576.92      584.99     21.91 o 
   8   4   1       16.91       10.67     14.46 o 
   9   4   1        5.03        7.95      7.93 o 
  -9   5   1      149.79      140.60     14.88 o 
  -8   5   1      234.37      253.15     12.47 o 
  -7   5   1      271.18      275.27     13.80 o 
  -6   5   1     1676.10     1587.38     32.18 o 
  -5   5   1      169.47      187.99      8.12 o 
  -4   5   1        6.93        2.03      1.64 o 
  -3   5   1      651.33      699.99     10.33 o 
  -2   5   1     2522.55     2429.45     38.93 o 
  -1   5   1     9869.19     9655.61    129.53 o 
   0   5   1     1446.79     1381.82     22.86 o 
   1   5   1     3350.90     3439.57     41.72 o 
   2   5   1       26.53       33.77      2.53 o 
   3   5   1        0.94        3.00      1.63 o 
   4   5   1        2.55        4.53      2.02 o 
   5   5   1      927.96      888.34     18.41 o 
   6   5   1      334.58      324.47     11.38 o 
   7   5   1      119.21      121.02     11.82 o 
   8   5   1       63.45       81.98     11.70 o 
   9   5   1        1.92       10.96     12.50 o 
  -9   6   1        2.69        0.00      7.39 o 
  -8   6   1       58.45       70.45      9.54 o 
  -7   6   1      100.49      102.67      9.88 o 
  -6   6   1      622.58      583.40     19.08 o 
  -5   6   1     1435.46     1421.31     20.85 o 
  -4   6   1     3899.28     3805.44     57.62 o 
  -3   6   1      934.15      965.40     13.64 o 
  -2   6   1      671.26      781.38     13.98 o 
  -1   6   1     3418.87     3283.23     48.77 o 
   0   6   1     3326.21     3373.68     49.69 o 
   1   6   1     2895.42     2913.15     40.53 o 
   2   6   1     1959.98     1906.50     30.74 o 
   3   6   1     6232.32     6209.14     64.77 o 
   4   6   1     1030.35     1020.39     17.08 o 
   5   6   1        6.08        2.84      3.49 o 
   6   6   1      611.01      579.98     19.86 o 
   7   6   1      231.33      234.49     13.10 o 
   8   6   1      159.94      188.14     22.33 o 
  -8   7   1        4.20        0.43      6.30 o 
  -7   7   1      558.65      516.29     16.14 o 
  -6   7   1      368.99      354.26     12.77 o 
  -5   7   1       62.58       71.00      6.43 o 
  -4   7   1     1157.75     1234.29     30.88 o 
  -3   7   1     1703.62     1801.92     22.68 o 
  -2   7   1     1711.21     1707.84     29.53 o 
  -1   7   1      663.37      611.65     14.16 o 
   0   7   1      265.12      211.62     11.61 o 
   1   7   1      399.34      553.48     11.34 o 
   2   7   1      356.34      373.47      8.30 o 
   3   7   1       74.33       91.18      4.45 o 
   4   7   1       40.92       56.95     10.21 o 
   5   7   1     1097.78     1074.97     24.23 o 
   6   7   1      262.73      255.80     11.14 o 
   7   7   1       13.08       17.32      5.08 o 
   8   7   1       32.11       30.57      8.17 o 
  -8   8   1      674.67      675.82     24.37 o 
  -7   8   1      307.60      331.84     24.06 o 
  -6   8   1      261.64      246.91     11.31 o 
  -5   8   1      520.82      515.85     15.17 o 
  -4   8   1     1739.02     1661.36     23.82 o 
  -3   8   1     1906.19     1921.89     28.99 o 
  -2   8   1      171.25      173.62      8.05 o 
  -1   8   1       73.82       60.15      4.99 o 
   0   8   1      141.06      227.21     11.74 o 
   1   8   1      819.51      741.39     14.28 o 
   2   8   1      244.80      239.72     12.36 o 
   3   8   1     7826.34     7668.65     80.20 o 
   4   8   1     1347.71     1366.27     25.65 o 
   5   8   1        0.00        5.56      4.03 o 
   6   8   1     1962.92     1892.89     34.30 o 
   7   8   1     1257.18     1270.07     27.64 o 
   8   8   1      408.51      442.68     19.81 o 
  -8   9   1        7.81        0.00      7.10 o 
  -7   9   1       91.68       90.18      8.74 o 
  -6   9   1        1.48        0.00      4.19 o 
  -5   9   1       64.57       65.02      7.14 o 
  -4   9   1      510.49      467.50     11.34 o 
  -3   9   1      501.89      520.53     15.38 o 
  -2   9   1       37.10       31.26      3.68 o 
  -1   9   1       10.10       12.70      4.15 o 
   0   9   1     1000.60     1003.68     17.97 o 
   1   9   1       60.39       70.41      7.07 o 
   2   9   1      201.56      211.25     10.07 o 
   3   9   1      257.54      273.58     10.68 o 
   4   9   1     1714.07     1671.77     40.74 o 
   5   9   1       45.68       45.40      7.74 o 
   6   9   1       20.72       15.25      5.49 o 
   7   9   1      188.84      183.18     11.27 o 
   8   9   1        0.02        7.96      7.90 o 
  -7  10   1      831.44      854.32     23.31 o 
  -6  10   1      445.63      431.22     15.86 o 
  -5  10   1      838.99      849.56     38.25 o 
  -4  10   1     1258.60     1259.22     23.34 o 
  -3  10   1      247.93      243.30     10.60 o 
  -2  10   1        0.19        0.00      2.39 o 
  -1  10   1      967.58      945.01     17.87 o 
   0  10   1     2907.16     2607.84     36.91 o 
   1  10   1      605.46      586.99     13.62 o 
   2  10   1     1780.03     1914.57     38.66 o 
   3  10   1     3740.63     3664.37     49.86 o 
   4  10   1       10.87       17.05      4.97 o 
   5  10   1       26.49       13.43      5.27 o 
   6  10   1      568.40      604.91     18.72 o 
   7  10   1      345.46      355.09     15.12 o 
  -7  11   1       17.82       12.52      6.35 o 
  -6  11   1      153.26      155.80     11.01 o 
  -5  11   1      398.49      408.40     18.16 o 
  -4  11   1        1.12        2.54      5.04 o 
  -3  11   1      767.77      787.64     20.36 o 
  -2  11   1        4.70        4.17      3.14 o 
  -1  11   1        0.63        4.61      2.93 o 
   0  11   1      166.11      164.79     10.90 o 
   1  11   1      747.76      713.26     16.09 o 
   2  11   1     2931.41     2841.84     41.23 o 
   3  11   1        0.10        3.03      5.40 o 
   4  11   1      598.22      581.31     20.69 o 
   5  11   1       32.81       43.85      7.11 o 
   6  11   1       28.13       24.56      6.51 o 
   7  11   1      314.30      303.29     15.04 o 
  -6  12   1      128.50      118.08     15.30 o 
  -5  12   1      759.89      755.82     25.82 o 
  -4  12   1     1424.19     1381.92     40.41 o 
  -3  12   1      330.04      331.17     27.46 o 
  -2  12   1       27.49       34.65      5.67 o 
  -1  12   1     3162.93     2998.25     42.90 o 
   0  12   1     3086.94     3111.88     54.44 o 
   1  12   1       11.05        8.64      4.25 o 
   2  12   1     2116.99     2020.30     42.47 o 
   3  12   1      348.95      320.85     15.48 o 
   4  12   1        9.60        8.21      5.76 o 
   5  12   1        0.09        0.80      5.69 o 
   6  12   1      250.32      246.95     13.77 o 
  -6  13   1      157.76      166.64     14.63 o 
  -5  13   1     1036.12     1081.24     37.22 o 
  -4  13   1       21.59       20.10      6.93 o 
  -3  13   1      741.31      772.52     24.95 o 
  -2  13   1      293.38      296.19     23.66 o 
  -1  13   1      103.92       83.61      6.56 o 
   0  13   1       71.14       63.39      6.16 o 
   1  13   1     1353.57     1298.18     24.82 o 
   2  13   1     1122.64     1114.42     29.93 o 
   3  13   1      211.02      188.37     19.01 o 
   4  13   1       60.07       48.41      9.05 o 
   5  13   1      199.56      211.95     15.27 o 
   6  13   1       18.27       14.89      7.96 o 
  -5  14   1      354.47      349.64     19.19 o 
  -4  14   1      835.20      830.32     39.49 o 
  -3  14   1      288.31      268.79     25.43 o 
  -2  14   1        0.46        0.00      4.81 o 
  -1  14   1      274.78      263.24      9.71 o 
   0  14   1        3.94        1.96      3.63 o 
   1  14   1      269.86      232.48     13.65 o 
   2  14   1      147.75      131.08     11.39 o 
   3  14   1      465.06      420.93     22.14 o 
   4  14   1       98.77      119.19     12.42 o 
   5  14   1       46.26       34.69      8.98 o 
  -4  15   1       79.97       85.87     11.60 o 
  -3  15   1      446.55      491.47     21.14 o 
  -2  15   1      430.24      455.70     19.62 o 
  -1  15   1      123.93      114.14     14.38 o 
   0  15   1       28.25       18.13      5.45 o 
   1  15   1      437.05      425.05     15.06 o 
   2  15   1      886.98      966.44     47.00 o 
   3  15   1       14.51        4.44      6.27 o 
   4  15   1      346.04      410.31     20.30 o 
  -3  16   1       67.15       71.55     10.91 o 
  -2  16   1        2.20        0.00     10.29 o 
  -1  16   1        0.31        0.00      4.37 o 
   0  16   1        3.90        3.57      4.41 o 
   1  16   1        6.06        0.69      6.47 o 
   2  16   1        1.45        6.46      6.66 o 
   3  16   1       67.09       69.90     11.07 o 
  -9   0   2       25.79       17.75     11.53 o 
  -8   0   2     1290.15     1342.92     51.97 o 
  -7   0   2     3563.11     3749.50     92.67 o 
  -6   0   2        0.17        6.11      3.63 o 
  -5   0   2      203.25      160.53      8.24 o 
  -4   0   2      295.09      246.90      6.64 o 
  -3   0   2     6558.03     7452.85    104.80 o 
  -2   0   2    26178.17    25676.04    343.92 o 
  -1   0   2    18955.43    19377.54    260.90 o 
   0   0   2    35328.12    29572.19    510.28 o 
   1   0   2        5.00        0.00      2.05 o 
   2   0   2     4029.91     4144.27     61.48 o 
   3   0   2       12.16        8.91      1.82 o 
   4   0   2     2906.49     2873.80     37.34 o 
   5   0   2      282.56      288.33     12.84 o 
   6   0   2     3651.43     3566.44     93.83 o 
   7   0   2      556.61      537.08     30.64 o 
   8   0   2       11.41        9.90     10.26 o 
   9   0   2       27.17       27.49     13.79 o 
  -9   1   2       15.98       14.08      8.54 o 
  -8   1   2      177.32      155.22     13.36 o 
  -7   1   2     1369.94     1279.96     20.86 o 
  -6   1   2       28.35       28.40      3.48 o 
  -5   1   2      730.26      705.80     10.84 o 
  -4   1   2     3959.33     4239.47     40.46 o 
  -3   1   2     5861.92     6213.19     71.39 o 
  -2   1   2     3227.11     3243.94     38.37 o 
  -1   1   2      162.26      154.40      4.88 o 
   0   1   2      962.04     1005.48     11.06 o 
   1   1   2      452.44      421.34      8.72 o 
   2   1   2       89.69       89.95      5.30 o 
   3   1   2      423.49      563.86      8.03 o 
   4   1   2     1645.80     1726.40     17.41 o 
   5   1   2     1126.47     1174.57     15.68 o 
   6   1   2        1.77        6.61      3.72 o 
   7   1   2       14.99       15.01      6.49 o 
   8   1   2        9.08       13.57      7.39 o 
   9   1   2        4.82        0.47      7.64 o 
  -9   2   2        4.70        0.00      7.05 o 
  -8   2   2     1759.57     1770.16     32.94 o 
  -7   2   2     2327.17     2368.83     59.75 o 
  -6   2   2      423.11      416.42     10.23 o 
  -5   2   2       70.62       55.42      3.54 o 
  -4   2   2     3324.60     3382.32     42.66 o 
  -3   2   2    10704.28    11427.52    127.39 o 
  -2   2   2     4219.62     4528.30     59.87 o 
  -1   2   2     3155.51     3521.01     35.55 o 
   0   2   2    14568.68    14077.28    133.99 o 
   1   2   2       82.05       81.23      2.84 o 
   2   2   2      994.51     1189.62     14.75 o 
   3   2   2     1127.74     1148.69     12.77 o 
   4   2   2     1311.19     1231.84     14.32 o 
   5   2   2      910.60      933.59     17.54 o 
   6   2   2     1252.86     1157.66     27.65 o 
   7   2   2      950.59      995.24     30.32 o 
   8   2   2        5.03       11.57      7.52 o 
   9   2   2       91.82       87.92     12.99 o 
  -9   3   2      167.85      168.18     15.12 o 
  -8   3   2      204.97      206.92     11.14 o 
  -7   3   2      731.98      735.40     18.75 o 
  -6   3   2      588.42      558.13     17.15 o 
  -5   3   2       98.76       83.26      5.50 o 
  -4   3   2       58.20       70.16      4.20 o 
  -3   3   2    11584.17    12201.90    153.48 o 
  -2   3   2     1390.80     1491.58     20.26 o 
  -1   3   2      637.00      673.09     13.40 o 
   0   3   2      516.28      551.87      8.76 o 
   1   3   2      148.83      153.22      3.14 o 
   2   3   2     1814.30     1974.03     21.43 o 
   3   3   2       39.56       21.99      2.13 o 
   4   3   2     1734.37     1768.17     26.50 o 
   5   3   2      819.78      823.30     17.31 o 
   6   3   2      209.90      199.34     10.43 o 
   7   3   2       52.95       73.42     10.02 o 
   8   3   2      829.42      855.36     46.05 o 
   9   3   2      250.85      246.05     18.47 o 
  -9   4   2       57.71       54.08     10.93 o 
  -8   4   2      710.64      721.62     19.73 o 
  -7   4   2       25.13       51.77     15.33 o 
  -6   4   2        5.86       12.25      4.70 o 
  -5   4   2       27.95       29.57      3.16 o 
  -4   4   2     1932.48     2110.42     36.78 o 
  -3   4   2     8484.84     8615.88     98.44 o 
  -2   4   2       83.45       76.11      4.19 o 
  -1   4   2    18072.47    17718.34    269.07 o 
   0   4   2     1073.56     1174.94     16.26 o 
   1   4   2        6.18        9.55      1.79 o 
   2   4   2     2832.57     3000.21     28.91 o 
   3   4   2     4219.71     4332.20     40.72 o 
   4   4   2     9687.18     9621.69     94.85 o 
   5   4   2       55.81       47.70      8.27 o 
   6   4   2     1847.20     1758.16     46.64 o 
   7   4   2       69.50       84.67     14.64 o 
   8   4   2        2.77        4.82     11.90 o 
   9   4   2       50.83       48.61     11.16 o 
  -9   5   2      235.28      232.66     17.45 o 
  -8   5   2       58.55       56.99      7.37 o 
  -7   5   2        8.92        6.48      5.45 o 
  -6   5   2      278.09      247.90      9.88 o 
  -5   5   2      684.59      623.93     14.85 o 
  -4   5   2        0.67        2.05      2.67 o 
  -3   5   2     3794.46     3811.39     40.60 o 
  -2   5   2     1153.59     1071.61     14.35 o 
  -1   5   2        8.30        6.29      1.69 o 
   0   5   2      107.63      136.09      5.92 o 
   1   5   2      849.03      899.42     12.49 o 
   2   5   2    14952.11    15082.08    146.24 o 
   3   5   2       66.40       85.32      3.61 o 
   4   5   2     6670.76     6664.53     82.62 o 
   5   5   2     2275.07     2240.46     34.72 o 
   6   5   2      174.59      169.03     13.76 o 
   7   5   2      155.74      156.39     10.87 o 
   8   5   2      235.30      224.17     16.75 o 
   9   5   2      215.64      213.32     18.08 o 
  -9   6   2        1.89        3.12      5.88 o 
  -8   6   2      619.35      592.82     23.91 o 
  -7   6   2        5.27        8.09      4.39 o 
  -6   6   2      442.66      402.25     15.92 o 
  -5   6   2      220.32      256.97      7.85 o 
  -4   6   2      174.89      196.13      7.23 o 
  -3   6   2     1086.72     1018.36     22.63 o 
  -2   6   2      204.92      219.45      7.89 o 
  -1   6   2     7791.87     7732.04     88.38 o 
   0   6   2      731.63      712.30     12.55 o 
   1   6   2     1075.48     1153.66     17.74 o 
   2   6   2      600.59      680.26     11.08 o 
   3   6   2      917.48      955.80     14.33 o 
   4   6   2     2879.04     2944.00     60.69 o 
   5   6   2       43.66       36.04      6.73 o 
   6   6   2      774.87      718.40     17.92 o 
   7   6   2       72.81       65.91      8.54 o 
   8   6   2        5.12        7.68     11.26 o 
  -8   7   2      389.82      394.13     18.39 o 
  -7   7   2       14.97       26.45      7.64 o 
  -6   7   2     1180.01     1220.08     24.98 o 
  -5   7   2     1307.33     1253.88     19.82 o 
  -4   7   2      348.90      342.60     10.96 o 
  -3   7   2     7613.62     7562.28     88.58 o 
  -2   7   2     6472.75     6921.56     80.56 o 
  -1   7   2      828.16      833.73     14.54 o 
   0   7   2      236.94      289.24      9.89 o 
   1   7   2      141.31       76.30      4.29 o 
   2   7   2     1310.22     1251.84     17.63 o 
   3   7   2       60.75       71.19      3.96 o 
   4   7   2     2755.24     2836.69     41.98 o 
   5   7   2      483.13      443.49     13.67 o 
   6   7   2      610.44      614.33     16.98 o 
   7   7   2        6.53        6.60      4.69 o 
   8   7   2      124.99      123.00     19.59 o 
  -8   8   2      604.60      589.56     22.97 o 
  -7   8   2        0.11        0.00      4.02 o 
  -6   8   2       91.15       95.98     10.77 o 
  -5   8   2      132.43      129.69      7.31 o 
  -4   8   2       28.52       38.82      4.57 o 
  -3   8   2      451.82      424.54     12.80 o 
  -2   8   2        0.54        0.00      2.15 o 
  -1   8   2     2398.10     2295.11     50.17 o 
   0   8   2      651.34      748.27     14.28 o 
   1   8   2      650.73      648.59     18.57 o 
   2   8   2      243.44      239.24      9.16 o 
   3   8   2        1.49        5.82      2.54 o 
   4   8   2      525.54      560.31     18.03 o 
   5   8   2      237.19      206.40      9.92 o 
   6   8   2      145.89      130.24      8.88 o 
   7   8   2      304.15      329.48     13.80 o 
   8   8   2      368.78      337.86     18.03 o 
  -8   9   2      349.03      321.97     18.00 o 
  -7   9   2       58.81       69.51      9.63 o 
  -6   9   2      560.59      583.94     30.93 o 
  -5   9   2     2254.37     2193.02     37.59 o 
  -4   9   2      203.12      207.10      8.87 o 
  -3   9   2     2003.19     2060.53     76.54 o 
  -2   9   2     8825.30     8556.66    100.02 o 
  -1   9   2       58.20       63.99      4.63 o 
   0   9   2        6.39       14.57      6.31 o 
   1   9   2      282.00      144.23     10.95 o 
   2   9   2     2762.87     2717.87     37.83 o 
   3   9   2      215.01      212.39      9.51 o 
   4   9   2      411.06      405.26     13.46 o 
   5   9   2      448.65      460.85     15.12 o 
   6   9   2      340.44      359.48     15.06 o 
   7   9   2        1.15        3.59      5.32 o 
  -7  10   2       10.06       10.16      5.91 o 
  -6  10   2        2.25        1.53      7.88 o 
  -5  10   2       45.89       40.18      6.57 o 
  -4  10   2      452.04      426.49     33.80 o 
  -3  10   2        7.59        6.43      3.81 o 
  -2  10   2      460.68      430.61     11.26 o 
  -1  10   2        1.87        2.51      3.42 o 
   0  10   2      156.33      162.14      7.32 o 
   1  10   2     4427.55     4235.65     55.10 o 
   2  10   2       20.60       25.32      4.14 o 
   3  10   2       31.82       30.97      6.72 o 
   4  10   2     1379.73     1349.20     27.35 o 
   5  10   2      993.86      977.91     23.52 o 
   6  10   2       23.79       19.01      6.30 o 
   7  10   2      804.23      801.78     22.61 o 
  -7  11   2       26.55       22.33      6.77 o 
  -6  11   2     1012.78     1056.26     26.11 o 
  -5  11   2      838.65      865.24     26.82 o 
  -4  11   2       15.41        9.53      6.84 o 
  -3  11   2      723.63      701.30     19.25 o 
  -2  11   2      316.80      296.51      9.78 o 
  -1  11   2     1284.02     1309.78     22.97 o 
   0  11   2     1316.76     1288.61     22.90 o 
   1  11   2    10475.22    10314.28    121.58 o 
   2  11   2     5176.62     5015.21     65.01 o 
   3  11   2       18.09       30.75      7.13 o 
   4  11   2       93.82      101.09     11.63 o 
   5  11   2      735.53      783.96     21.48 o 
   6  11   2      188.83      188.47     11.74 o 
   7  11   2       94.12       97.32     10.05 o 
  -6  12   2       56.54       66.38     10.29 o 
  -5  12   2      199.76      201.25     14.29 o 
  -4  12   2      734.10      766.51     25.46 o 
  -3  12   2      107.26       95.79      8.00 o 
  -2  12   2      514.25      465.03     15.61 o 
  -1  12   2      248.07      240.35      9.49 o 
   0  12   2     1501.16     1502.87     26.27 o 
   1  12   2      327.96      339.73     11.48 o 
   2  12   2      134.61      148.74     10.07 o 
   3  12   2      198.19      167.94     12.18 o 
   4  12   2       21.68       21.68      9.26 o 
   5  12   2       36.13       33.83     10.00 o 
   6  12   2      115.53      110.82     17.50 o 
  -6  13   2     1053.40     1049.87     33.22 o 
  -5  13   2      869.90      830.49     50.47 o 
  -4  13   2      209.99      209.29     14.04 o 
  -3  13   2      132.87      128.11     14.22 o 
  -2  13   2      139.40      155.90     22.83 o 
  -1  13   2      745.31      695.15     16.74 o 
   0  13   2      160.47      154.76     10.36 o 
   1  13   2     1681.80     1640.97     35.44 o 
   2  13   2     1929.94     1812.14     40.68 o 
   3  13   2       37.06       36.53      7.81 o 
   4  13   2       94.97       82.93     11.26 o 
   5  13   2      269.59      280.95     17.26 o 
  -5  14   2      252.67      275.91     27.78 o 
  -4  14   2     1001.31     1014.28     31.42 o 
  -3  14   2      213.42      214.09     14.26 o 
  -2  14   2        6.64        0.00      6.53 o 
  -1  14   2      146.63      133.85     11.14 o 
   0  14   2      238.18      238.12     11.40 o 
   1  14   2        1.69        0.00      5.12 o 
   2  14   2     1139.44     1160.71     33.25 o 
   3  14   2      677.84      674.82     24.52 o 
   4  14   2      115.81      114.29     12.30 o 
   5  14   2       16.30       16.22      7.65 o 
  -4  15   2        5.70        6.04      7.44 o 
  -3  15   2      485.34      472.69     20.64 o 
  -2  15   2       40.03       40.97      6.40 o 
  -1  15   2        0.63        3.32      7.05 o 
   0  15   2      170.90      150.15     11.68 o 
   1  15   2      193.39      227.78     14.21 o 
   2  15   2      108.49       89.39     10.65 o 
   3  15   2        0.58        3.57      6.23 o 
   4  15   2      146.94      181.66     17.04 o 
  -3  16   2      398.10      383.72     44.79 o 
  -2  16   2       32.32       41.44      8.77 o 
  -1  16   2      198.12      219.14     20.24 o 
   0  16   2      469.16      520.65     17.51 o 
   1  16   2       60.02       80.21     10.58 o 
   2  16   2      336.63      337.53     48.29 o 
  -9   1   3      548.05      605.43     36.01 o 
  -8   1   3       23.78       26.16      5.50 o 
  -7   1   3     2053.07     2039.67     28.67 o 
  -6   1   3     1612.86     1602.32     22.87 o 
  -5   1   3      703.89      672.09     12.09 o 
  -4   1   3      456.53      459.74      8.93 o 
  -3   1   3     7612.37     7772.49     88.35 o 
  -2   1   3    48035.30    45671.29    434.80 o 
  -1   1   3      486.01      480.65     18.67 o 
   0   1   3    21641.20    20842.22    280.12 o 
   1   1   3    56773.83    49986.61    873.57 o 
   2   1   3      450.38      466.73      7.49 o 
   3   1   3       75.81       68.19      3.54 o 
   4   1   3    10497.38    10808.22     88.12 o 
   5   1   3     5526.39     5683.81     63.92 o 
   6   1   3      173.08      172.56      9.01 o 
   7   1   3      344.43      354.32     17.78 o 
   8   1   3      455.98      444.33     22.02 o 
   9   1   3      302.11      322.17     20.76 o 
  -9   2   3      110.91      129.23     30.51 o 
  -8   2   3        8.73       19.40      5.39 o 
  -7   2   3     1004.22     1005.19     31.48 o 
  -6   2   3      680.75      710.99     11.97 o 
  -5   2   3       76.74       98.89      5.08 o 
  -4   2   3      106.78       91.73      4.70 o 
  -3   2   3        5.13       12.01      2.29 o 
  -2   2   3       54.01       50.30      2.42 o 
  -1   2   3      771.74      787.03     10.16 o 
   0   2   3      491.69      533.54      6.56 o 
   1   2   3    21992.71    22069.25    213.03 o 
   2   2   3      252.62      257.74      6.18 o 
   3   2   3       34.57       40.28      3.00 o 
   4   2   3     1090.26     1156.76     13.66 o 
   5   2   3      404.49      423.11     13.01 o 
   6   2   3       44.20       41.47      5.71 o 
   7   2   3       82.19       82.68     10.44 o 
   8   2   3      269.49      281.37     18.27 o 
   9   2   3        5.00        2.54      7.99 o 
  -9   3   3      686.31      732.85     27.78 o 
  -8   3   3        1.33        3.16      4.63 o 
  -7   3   3     2075.89     2092.48     35.47 o 
  -6   3   3      879.61      868.52     18.00 o 
  -5   3   3      297.16      283.44      9.24 o 
  -4   3   3       57.84       62.50      4.13 o 
  -3   3   3    27377.42    28845.34    517.34 o 
  -2   3   3     8795.24     8743.93     85.48 o 
  -1   3   3     2741.43     2714.60     32.77 o 
   0   3   3      838.52      801.17     10.50 o 
   1   3   3     3217.42     3237.89     33.52 o 
   2   3   3     1206.39     1193.72     15.63 o 
   3   3   3     1237.48     1368.27     18.05 o 
   4   3   3     5814.85     6076.00     64.39 o 
   5   3   3     2453.80     2482.74     36.25 o 
   6   3   3       71.34       72.16      8.74 o 
   7   3   3      656.80      669.21     24.82 o 
   8   3   3     1593.41     1637.76     44.22 o 
   9   3   3      958.12      984.65     35.25 o 
  -9   4   3      247.07      239.35     30.59 o 
  -8   4   3      446.54      419.79     15.18 o 
  -7   4   3       53.33       63.20      7.91 o 
  -6   4   3      229.04      201.10      8.80 o 
  -5   4   3      577.35      518.37     16.64 o 
  -4   4   3     1293.69     1331.99     38.24 o 
  -3   4   3     3311.96     3456.51     43.37 o 
  -2   4   3      225.11      181.39      4.57 o 
  -1   4   3     4020.96     4166.41     48.96 o 
   0   4   3     3357.01     3416.67     40.77 o 
   1   4   3      950.86     1015.83     11.80 o 
   2   4   3        5.90       19.32      2.15 o 
   3   4   3      692.01      632.49      8.52 o 
   4   4   3        8.69       16.79      2.58 o 
   5   4   3      649.07      634.48     16.01 o 
   6   4   3       99.03       81.79      6.26 o 
   7   4   3      431.82      349.11     25.06 o 
   8   4   3       35.94       27.68      8.97 o 
   9   4   3       64.07       57.41     12.16 o 
  -9   5   3      402.65      410.38     18.83 o 
  -8   5   3       64.46       72.23      8.27 o 
  -7   5   3      465.31      454.18     25.51 o 
  -6   5   3       76.25       76.67      5.08 o 
  -5   5   3      106.67       90.93      5.55 o 
  -4   5   3       83.94       81.04      4.86 o 
  -3   5   3     8840.04     9076.08     90.24 o 
  -2   5   3     5453.08     5544.76     83.55 o 
  -1   5   3       11.65       14.96      2.18 o 
   0   5   3     3735.37     3750.49     45.24 o 
   1   5   3      832.62      899.51     12.54 o 
   2   5   3     2166.26     2187.04     22.68 o 
   3   5   3      947.10     1077.42     13.15 o 
   4   5   3     2636.01     2578.20     31.57 o 
   5   5   3     3637.37     3543.26     49.60 o 
   6   5   3      270.41      251.03     12.33 o 
   7   5   3      351.37      345.04     25.22 o 
   8   5   3       56.83       72.91     11.44 o 
  -9   6   3      105.87      112.42     10.35 o 
  -8   6   3      503.21      540.45     21.09 o 
  -7   6   3       70.86       75.30     13.83 o 
  -6   6   3       19.71       20.73      6.05 o 
  -5   6   3     1267.57     1188.38    100.60 o 
  -4   6   3      328.05      279.06      8.83 o 
  -3   6   3     1055.92     1057.48     14.98 o 
  -2   6   3     1121.62     1189.53     18.18 o 
  -1   6   3    12555.55    12733.91    209.28 o 
   0   6   3     2353.99     2280.66     30.13 o 
   1   6   3      326.17      313.85      7.69 o 
   2   6   3     1665.29     1617.05     20.48 o 
   3   6   3     1985.77     1967.12     29.44 o 
   4   6   3      562.47      504.36     13.33 o 
   5   6   3      907.96      914.35     19.62 o 
   6   6   3     1835.05     1781.41     31.47 o 
   7   6   3      765.51      784.55     32.65 o 
   8   6   3       19.38       20.59     11.58 o 
  -8   7   3      348.82      324.12     17.09 o 
  -7   7   3      345.61      337.09     13.21 o 
  -6   7   3       14.37       11.94      4.66 o 
  -5   7   3     1059.67     1069.75     23.56 o 
  -4   7   3      698.84      674.48     14.71 o 
  -3   7   3     1526.41     1508.64     20.13 o 
  -2   7   3     3064.55     3368.87     69.44 o 
  -1   7   3        8.60       12.98      2.62 o 
   0   7   3        4.35        8.73      2.36 o 
   1   7   3        6.07        7.74      2.18 o 
   2   7   3     3857.78     4266.31     46.67 o 
   3   7   3       56.35       76.58      5.73 o 
   4   7   3     2524.40     2482.67     41.39 o 
   5   7   3      344.28      350.15     12.25 o 
   6   7   3     1364.83     1390.01     32.28 o 
   7   7   3      196.64      206.17     10.83 o 
   8   7   3        2.28        0.00     10.00 o 
  -8   8   3      729.22      739.78     25.94 o 
  -7   8   3      495.60      543.44     17.20 o 
  -6   8   3        0.39        1.34      4.23 o 
  -5   8   3     2157.11     2168.13     33.78 o 
  -4   8   3     4802.71     4677.16     60.53 o 
  -3   8   3      878.42      844.62     22.28 o 
  -2   8   3     2215.70     2309.74     38.23 o 
  -1   8   3     6228.69     6119.09     82.26 o 
   0   8   3      109.51       98.11      7.94 o 
   1   8   3       42.97       58.76      4.33 o 
   2   8   3     2189.51     2335.57     39.94 o 
   3   8   3     5793.10     5678.06     73.87 o 
   4   8   3        1.37        0.53      3.36 o 
   5   8   3      454.67      470.07     14.75 o 
   6   8   3      753.73      765.37     19.97 o 
   7   8   3      432.53      439.03     15.77 o 
   8   8   3       10.36       12.47     12.16 o 
  -8   9   3       71.92       76.97     14.25 o 
  -7   9   3        4.06        1.01      4.96 o 
  -6   9   3        3.37        5.53      4.80 o 
  -5   9   3      448.08      433.05     13.01 o 
  -4   9   3        4.41        7.92      4.26 o 
  -3   9   3       57.00       48.05      5.58 o 
  -2   9   3       24.98       18.98      5.70 o 
  -1   9   3     2513.35     2508.18     35.05 o 
   0   9   3      725.10      785.36     17.33 o 
   1   9   3       53.56       53.70      4.48 o 
   2   9   3      131.46      159.08      7.04 o 
   3   9   3      906.24      929.75     20.29 o 
   4   9   3       16.27       19.07      5.10 o 
   5   9   3      649.67      622.56     17.59 o 
   6   9   3      122.99      114.40     12.85 o 
   7   9   3      643.82      572.49     21.49 o 
  -7  10   3      368.26      371.67     15.53 o 
  -6  10   3       94.74       90.49      8.85 o 
  -5  10   3     1471.48     1513.42     36.38 o 
  -4  10   3     1014.96     1021.87     24.18 o 
  -3  10   3       17.15       10.65      4.30 o 
  -2  10   3      185.44      181.13      7.41 o 
  -1  10   3     4187.58     3971.76     51.96 o 
   0  10   3     1738.32     1711.69     27.10 o 
   1  10   3       27.99       25.42      4.03 o 
   2  10   3     2291.88     2294.10     34.12 o 
   3  10   3     3461.21     3317.88     59.85 o 
   4  10   3      161.12      155.08      9.43 o 
   5  10   3       64.67       61.69      8.24 o 
   6  10   3      599.67      627.01     19.04 o 
   7  10   3      185.31      186.11     11.98 o 
  -7  11   3        0.84        5.88      5.91 o 
  -6  11   3       61.92       70.72      8.87 o 
  -5  11   3        2.76        0.74      7.95 o 
  -4  11   3      397.12      372.11     21.96 o 
  -3  11   3      325.91      325.41     25.51 o 
  -2  11   3       32.79       30.10      5.38 o 
  -1  11   3       19.07       16.67      5.28 o 
   0  11   3      506.72      538.17     13.63 o 
   1  11   3      881.25      881.39     18.45 o 
   2  11   3        1.11        0.00      3.62 o 
   3  11   3      717.52      726.34     22.86 o 
   4  11   3        2.92        1.82      4.87 o 
   5  11   3       18.51       22.33      6.05 o 
   6  11   3       50.89       54.89     10.59 o 
  -6  12   3       74.95       73.56     10.80 o 
  -5  12   3     1844.57     1924.47     44.74 o 
  -4  12   3      138.87      126.59     14.48 o 
  -3  12   3      440.75      408.67     14.91 o 
  -2  12   3      138.68      141.20      9.22 o 
  -1  12   3      375.65      417.68     18.92 o 
   0  12   3     1866.36     1817.10     30.05 o 
   1  12   3      195.88      179.68     11.44 o 
   2  12   3      881.19      867.42     25.16 o 
   3  12   3      580.52      583.50     21.05 o 
   4  12   3       19.60       11.10      6.45 o 
   5  12   3      193.38      193.70     14.07 o 
   6  12   3      653.06      678.27     21.52 o 
  -6  13   3     1018.10     1104.22     34.12 o 
  -5  13   3      512.91      543.91     22.40 o 
  -4  13   3      248.94      281.33     20.96 o 
  -3  13   3       28.51       40.80      9.90 o 
  -2  13   3      108.66      100.11      8.49 o 
  -1  13   3       70.34       78.44      6.57 o 
   0  13   3      542.26      568.91     15.31 o 
   1  13   3      851.00      875.78     25.44 o 
   2  13   3      128.42      109.23     10.35 o 
   3  13   3       59.19       43.69      9.53 o 
   4  13   3       34.11       26.55      8.24 o 
   5  13   3      364.07      363.34     18.79 o 
  -5  14   3      605.97      625.16     24.91 o 
  -4  14   3      401.86      402.26     19.39 o 
  -3  14   3       71.60       94.62     13.69 o 
  -2  14   3       42.97       52.45     11.16 o 
  -1  14   3      219.77      208.06     15.23 o 
   0  14   3       94.22       91.28      9.48 o 
   1  14   3       70.18       52.29      8.42 o 
   2  14   3      273.62      279.44     15.50 o 
   3  14   3       18.71       21.11      8.00 o 
   4  14   3       97.35       77.36     15.04 o 
   5  14   3       82.97       92.96     12.00 o 
  -4  15   3       79.26       86.48     14.59 o 
  -3  15   3      685.93      683.31     32.49 o 
  -2  15   3      487.64      525.50     27.12 o 
  -1  15   3       23.75       15.80      8.21 o 
   0  15   3      123.27      117.24      8.44 o 
   1  15   3      753.29      766.97     54.63 o 
   2  15   3      387.90      370.16     18.35 o 
   3  15   3        0.38        3.37      6.15 o 
   4  15   3      183.58      245.10     21.38 o 
  -3  16   3        4.05        8.74      7.69 o 
  -2  16   3       29.25       42.34     11.26 o 
  -1  16   3       60.65       65.45      8.56 o 
   0  16   3      158.56      147.35     12.52 o 
   1  16   3       15.32       21.79      7.93 o 
   2  16   3      215.49      204.68     15.08 o 
  -9   0   4      554.61      605.64     34.38 o 
  -8   0   4        5.47        9.13      5.54 o 
  -7   0   4      671.89      635.82     19.73 o 
  -6   0   4      377.26      366.98     13.39 o 
  -5   0   4      112.98       82.79      6.19 o 
  -4   0   4      848.28      663.85     37.57 o 
  -3   0   4     1678.05     1613.18     27.96 o 
  -2   0   4     6155.95     6814.63     97.40 o 
  -1   0   4     5639.32     6129.84    140.96 o 
   0   0   4     7438.28     7322.25    101.10 o 
   1   0   4     8549.18     8580.83    166.39 o 
   2   0   4     5617.00     5276.55     61.97 o 
   3   0   4     5228.16     5158.04     61.87 o 
   4   0   4      488.60      558.87     19.75 o 
   5   0   4     5234.18     5124.16    100.57 o 
   6   0   4     1733.21     1825.82     59.13 o 
   7   0   4      143.98      111.05     16.22 o 
   8   0   4       34.17       37.07     12.74 o 
   9   0   4       30.34       42.34     16.64 o 
  -9   1   4        7.72        3.44      6.66 o 
  -8   1   4       23.32       25.68      5.68 o 
  -7   1   4       94.53       87.98      5.87 o 
  -6   1   4      253.44      264.82      8.09 o 
  -5   1   4     1223.36     1221.76     18.90 o 
  -4   1   4      751.55      745.54     12.06 o 
  -3   1   4      166.25      162.25      3.99 o 
  -2   1   4      287.67      294.25      6.23 o 
  -1   1   4     3193.34     3408.97     35.16 o 
   0   1   4     1088.35     1075.93     11.32 o 
   1   1   4     1736.27     1812.89     17.90 o 
   2   1   4     1973.13     2062.16     23.71 o 
   3   1   4        0.10        5.52      4.01 o 
   4   1   4      531.29      592.68     11.74 o 
   5   1   4     2476.20     2441.90     40.85 o 
   6   1   4      138.55      148.30      8.58 o 
   7   1   4        5.09       13.30      6.39 o 
   8   1   4        0.18        4.17      8.68 o 
   9   1   4      109.13       99.01     14.01 o 
  -9   2   4      401.44      422.28     21.08 o 
  -8   2   4      123.81      151.51      9.51 o 
  -7   2   4        2.66        0.13      3.18 o 
  -6   2   4       69.39       71.00      5.18 o 
  -5   2   4      400.91      357.61      8.69 o 
  -4   2   4     7732.38     7383.80     86.16 o 
  -3   2   4      737.39      822.82     11.44 o 
  -2   2   4     5901.84     5839.24     58.35 o 
  -1   2   4      755.38      802.93     14.41 o 
   0   2   4      710.71      734.01      8.63 o 
   1   2   4     1910.31     1898.60     18.76 o 
   2   2   4     1333.33     1234.77     16.04 o 
   3   2   4     4198.03     4023.52     43.87 o 
   4   2   4      198.78      217.15      6.23 o 
   5   2   4     3360.39     3380.10     47.60 o 
   6   2   4      669.33      637.00     28.24 o 
   7   2   4       45.23       60.49     10.92 o 
   8   2   4      233.92      243.03     17.29 o 
   9   2   4       79.55       57.83     12.90 o 
  -9   3   4      122.20      121.89      9.85 o 
  -8   3   4      386.26      378.79     14.19 o 
  -7   3   4      129.37      115.40      6.46 o 
  -6   3   4      325.10      318.48      9.10 o 
  -5   3   4        8.88       11.33      3.11 o 
  -4   3   4     1231.49     1256.23     20.14 o 
  -3   3   4     7205.84     8062.52     80.16 o 
  -2   3   4     7615.16     7886.72     77.86 o 
  -1   3   4      558.39      600.17      9.02 o 
   0   3   4      385.57      403.15      8.11 o 
   1   3   4      682.99      753.90      9.19 o 
   2   3   4        8.05       11.86      1.95 o 
   3   3   4      362.53      386.03      8.13 o 
   4   3   4     1113.35     1167.63     17.15 o 
   5   3   4     2494.39     2637.37     50.08 o 
   6   3   4       79.70       93.64     18.12 o 
   7   3   4      231.99      219.58     26.30 o 
   8   3   4       29.51       10.47      7.96 o 
   9   3   4      201.36      165.78     16.52 o 
  -9   4   4      373.06      415.16     16.11 o 
  -8   4   4      488.83      530.88     16.85 o 
  -7   4   4      154.73      152.41      7.41 o 
  -6   4   4      100.29       98.84      6.28 o 
  -5   4   4      434.53      389.98     10.56 o 
  -4   4   4     1632.02     1517.44     23.59 o 
  -3   4   4      385.33      422.81      7.67 o 
  -2   4   4    13852.40    13664.22    132.44 o 
  -1   4   4      448.59      428.84      8.54 o 
   0   4   4      182.56      193.78      5.54 o 
   1   4   4      478.15      458.81      9.88 o 
   2   4   4     1820.15     1839.38     38.89 o 
   3   4   4     1795.90     1792.35     23.17 o 
   4   4   4       75.89       87.11      6.77 o 
   5   4   4     1710.54     1752.02     28.71 o 
   6   4   4       48.33       45.19      6.12 o 
   7   4   4      118.22      100.36     15.91 o 
   8   4   4      435.70      434.29     22.58 o 
  -9   5   4      318.86      337.57     14.97 o 
  -8   5   4       11.18       16.60      5.68 o 
  -7   5   4      643.78      659.87     21.22 o 
  -6   5   4     1008.25     1015.27     19.90 o 
  -5   5   4        6.88        6.75      3.14 o 
  -4   5   4        8.94       10.31      2.84 o 
  -3   5   4     2744.75     2720.82     27.46 o 
  -2   5   4     4077.30     4148.43     50.15 o 
  -1   5   4      316.55      371.91      8.32 o 
   0   5   4     8453.97     8658.40     98.14 o 
   1   5   4     2100.09     2126.23     22.26 o 
   2   5   4      656.47      727.24      9.90 o 
   3   5   4     1097.98     1170.47     17.31 o 
   4   5   4     3367.62     3344.36     39.51 o 
   5   5   4      480.81      538.90     19.41 o 
   6   5   4       75.39       54.78      7.07 o 
   7   5   4      289.19      331.36     25.64 o 
   8   5   4      115.10      150.82     14.90 o 
  -9   6   4      213.82      225.65     13.16 o 
  -8   6   4      356.77      347.10     17.08 o 
  -7   6   4       55.17       44.71      7.67 o 
  -6   6   4      200.94      177.89      8.37 o 
  -5   6   4       77.95       61.19      5.27 o 
  -4   6   4     1412.49     1414.53     39.04 o 
  -3   6   4       86.70       67.98      3.60 o 
  -2   6   4     1229.32     1189.25     21.23 o 
  -1   6   4       32.00       18.98      3.18 o 
   0   6   4     1207.89     1284.37     19.43 o 
   1   6   4     1539.70     1545.74     22.31 o 
   2   6   4       48.82       36.19      2.68 o 
   3   6   4     3123.47     2921.98     35.28 o 
   4   6   4       10.85       13.35      3.64 o 
   5   6   4      861.76      825.40     18.57 o 
   6   6   4      119.50      123.47      8.06 o 
   7   6   4      100.96      110.04     11.32 o 
   8   6   4      103.18       83.62     17.17 o 
  -8   7   4       16.71       17.87      7.77 o 
  -7   7   4      326.95      386.37     34.54 o 
  -6   7   4       52.22       65.72      6.01 o 
  -5   7   4       27.03       19.95      4.10 o 
  -4   7   4     1804.54     1846.59     28.98 o 
  -3   7   4     2068.95     1892.10     40.85 o 
  -2   7   4     6982.19     7244.86    111.36 o 
  -1   7   4      362.62      405.62      9.74 o 
   0   7   4     2897.90     2726.63     36.11 o 
   1   7   4      110.01       52.47      3.74 o 
   2   7   4        1.38        2.44      2.06 o 
   3   7   4      856.10      813.44     17.41 o 
   4   7   4     3690.14     3715.11     55.01 o 
   5   7   4     2268.79     2194.14     36.19 o 
   6   7   4      278.21      255.39     11.48 o 
   7   7   4      592.17      593.83     17.75 o 
   8   7   4      240.94      242.11     25.01 o 
  -8   8   4        1.37        5.29      7.20 o 
  -7   8   4       26.20       26.40      6.65 o 
  -6   8   4      197.75      205.81     13.02 o 
  -5   8   4      222.55      229.15      9.47 o 
  -4   8   4      758.74      759.35     16.62 o 
  -3   8   4        9.29       10.02      3.78 o 
  -2   8   4      832.89      810.39     16.93 o 
  -1   8   4      310.99      344.38      9.47 o 
   0   8   4      384.24      367.39      9.56 o 
   1   8   4      870.82      844.08     15.66 o 
   2   8   4       42.27       41.41      3.80 o 
   3   8   4     2028.60     1982.01     32.58 o 
   4   8   4       71.13       71.36      6.55 o 
   5   8   4       75.35       77.63      7.27 o 
   6   8   4      192.23      195.63     10.67 o 
   7   8   4       18.61        9.97      6.58 o 
   8   8   4        0.35        0.00     10.79 o 
  -8   9   4        0.06        0.00      6.83 o 
  -7   9   4      662.12      703.24     20.51 o 
  -6   9   4      441.47      485.67     38.38 o 
  -5   9   4        4.27        5.76      5.45 o 
  -4   9   4     1056.43     1008.84     23.68 o 
  -3   9   4     1236.60     1276.40     34.80 o 
  -2   9   4     2909.14     3013.19     63.70 o 
  -1   9   4      129.36      140.49      6.53 o 
   0   9   4      180.13      170.96      7.11 o 
   1   9   4     1268.31     1145.98     20.02 o 
   2   9   4       79.00       92.30      5.55 o 
   3   9   4     1212.51     1238.79     24.44 o 
   4   9   4     2181.64     2256.72     37.68 o 
   5   9   4      306.28      315.82     12.88 o 
   6   9   4       77.74       84.70      8.18 o 
   7   9   4      823.24      811.18     22.45 o 
  -7  10   4       46.56       31.82      7.36 o 
  -6  10   4     1875.62     1770.65     41.74 o 
  -5  10   4      704.74      694.73     30.75 o 
  -4  10   4       11.76       15.74      4.73 o 
  -3  10   4      551.36      515.46     15.99 o 
  -2  10   4        1.24        0.84      2.77 o 
  -1  10   4      390.10      365.15     10.67 o 
   0  10   4     2598.28     2648.13     37.78 o 
   1  10   4      239.02      242.15     11.00 o 
   2  10   4       85.27       84.46     14.54 o 
   3  10   4       13.60       16.53      5.86 o 
   4  10   4      251.62      214.73     10.78 o 
   5  10   4      271.09      262.25     12.31 o 
   6  10   4       71.31       84.49      8.67 o 
   7  10   4       92.21      109.22     14.13 o 
  -7  11   4      812.73      780.64     23.28 o 
  -6  11   4     2551.26     2553.56     61.03 o 
  -5  11   4      656.54      642.28     30.28 o 
  -4  11   4      474.58      470.76     21.17 o 
  -3  11   4      403.61      353.62     18.30 o 
  -2  11   4        3.93        3.32      3.99 o 
  -1  11   4      237.47      243.76      9.25 o 
   0  11   4     6618.58     6366.91     79.17 o 
   1  11   4     4775.33     4597.48     60.34 o 
   2  11   4       67.97       68.55      8.20 o 
   3  11   4     1214.58     1152.06     30.02 o 
   4  11   4       39.76       43.25      7.95 o 
   5  11   4      199.80      211.15     11.88 o 
   6  11   4        4.03        7.36      5.67 o 
  -6  12   4      215.49      207.11     14.94 o 
  -5  12   4      959.14      948.21     38.64 o 
  -4  12   4      111.73      124.48     14.48 o 
  -3  12   4        1.94        0.84      5.58 o 
  -2  12   4        2.38        5.15      6.08 o 
  -1  12   4     1970.20     1937.19     31.57 o 
   0  12   4      914.64      888.54     19.02 o 
   1  12   4      877.30      843.35     24.19 o 
   2  12   4      839.40      828.08     24.78 o 
   3  12   4       11.64       16.85      6.61 o 
   4  12   4      206.45      185.40     15.49 o 
   5  12   4       69.90       80.17     10.84 o 
   6  12   4      614.12      631.26     20.85 o 
  -6  13   4     1122.17     1126.71     34.92 o 
  -5  13   4      152.10      162.44     17.49 o 
  -4  13   4      179.37      177.13     17.12 o 
  -3  13   4      486.15      541.52     18.18 o 
  -2  13   4        3.60        3.15      4.28 o 
  -1  13   4      143.10      154.82      8.54 o 
   0  13   4     2564.43     2373.95     37.49 o 
   1  13   4     1878.06     1893.34     41.49 o 
   2  13   4      496.80      458.44     18.72 o 
   3  13   4      102.35       82.02     13.16 o 
   4  13   4        8.87       14.27      7.38 o 
   5  13   4        2.09        0.00      6.66 o 
  -5  14   4      535.62      554.16     29.54 o 
  -4  14   4      466.18      501.38     27.80 o 
  -3  14   4       24.10       31.33     10.05 o 
  -2  14   4      174.36      169.18     15.64 o 
  -1  14   4      968.12      987.06     27.19 o 
   0  14   4      468.16      465.25     18.38 o 
   1  14   4      281.38      299.70     15.36 o 
   2  14   4      263.58      279.72     17.67 o 
   3  14   4        9.63        0.00      6.74 o 
   4  14   4      129.43      111.05     12.58 o 
  -4  15   4       28.55       44.02     11.63 o 
  -3  15   4       98.99      109.21     14.91 o 
  -2  15   4       26.09       18.17      8.79 o 
  -1  15   4        2.28        0.00      7.16 o 
   0  15   4      127.04      109.65     10.93 o 
   1  15   4      106.35       93.93     10.55 o 
   2  15   4       60.39       51.07      9.04 o 
   3  15   4      163.30      162.14     14.06 o 
  -2  16   4      134.46      138.12     11.11 o 
  -1  16   4      804.60      800.73     24.37 o 
   0  16   4      329.83      285.96     16.22 o 
   1  16   4       15.91       34.13      8.41 o 
   2  16   4      741.66      733.93     27.09 o 
  -9   1   5       34.52       40.90     17.27 o 
  -8   1   5       17.65       11.61      5.44 o 
  -7   1   5      695.41      780.63     22.10 o 
  -6   1   5     6784.66     6482.22     69.82 o 
  -5   1   5       87.18      100.15      4.84 o 
  -4   1   5    14310.96    14202.93    139.05 o 
  -3   1   5     4326.64     4153.40     42.07 o 
  -2   1   5     5749.43     6260.15     56.62 o 
  -1   1   5      864.55      846.05     11.50 o 
   0   1   5     1357.39     1469.56     15.17 o 
   1   1   5    40723.54    38383.79    328.04 o 
   2   1   5     1015.84      942.21     10.87 o 
   3   1   5     2183.93     2027.36     20.87 o 
   4   1   5     2770.93     2800.90     35.27 o 
   5   1   5       71.49       69.60      5.06 o 
   6   1   5       54.86       61.96      6.44 o 
   7   1   5       10.52        9.92      5.98 o 
   8   1   5      592.84      654.03     26.91 o 
  -9   2   5        0.42        0.00      4.83 o 
  -8   2   5        8.17       10.22      4.05 o 
  -7   2   5      695.64      716.32     19.40 o 
  -6   2   5      189.19      173.10      7.27 o 
  -5   2   5     1807.05     1828.17     24.34 o 
  -4   2   5     1220.69     1263.44     20.21 o 
  -3   2   5       21.11       21.03      2.49 o 
  -2   2   5       30.22       45.47      4.66 o 
  -1   2   5      187.18      216.54      6.46 o 
   0   2   5      108.21       82.61      2.79 o 
   1   2   5    15652.84    16029.56    138.45 o 
   2   2   5     1119.98     1151.11     15.60 o 
   3   2   5      686.99      677.72     11.31 o 
   4   2   5     1275.56     1411.22     19.68 o 
   5   2   5      391.67      400.88     11.81 o 
   6   2   5      269.76      300.81     12.21 o 
   7   2   5        2.71        0.00      5.76 o 
   8   2   5      446.22      453.40     22.66 o 
  -9   3   5        1.46        1.90      5.30 o 
  -8   3   5        9.77       10.58      5.12 o 
  -7   3   5       79.27       95.96      6.17 o 
  -6   3   5      729.50      745.90     21.89 o 
  -5   3   5      516.35      507.35     12.28 o 
  -4   3   5     2832.64     2669.34     36.05 o 
  -3   3   5    25550.24    27441.16    261.55 o 
  -2   3   5     2383.53     2511.15     31.56 o 
  -1   3   5      141.07      150.50      4.93 o 
   0   3   5      139.77      127.81      5.73 o 
   1   3   5     9897.75    10344.42     90.89 o 
   2   3   5     2964.83     2849.58     45.43 o 
   3   3   5     5052.73     4953.48     53.68 o 
   4   3   5     1916.14     1788.44     23.74 o 
   5   3   5      370.14      358.25     19.25 o 
   6   3   5      306.56      292.71     21.75 o 
   7   3   5      170.07      171.14     14.03 o 
   8   3   5      898.66      968.57     33.41 o 
  -9   4   5       65.68       75.22     11.26 o 
  -8   4   5      222.57      233.70     11.52 o 
  -7   4   5       24.94       32.38      7.15 o 
  -6   4   5      260.22      257.18      9.48 o 
  -5   4   5     1053.96     1005.17     18.79 o 
  -4   4   5       79.98       47.09      6.79 o 
  -3   4   5      234.58      256.14      6.10 o 
  -2   4   5     4183.88     4318.96     51.91 o 
  -1   4   5     1711.90     1686.61     20.58 o 
   0   4   5     5758.34     5935.42     75.83 o 
   1   4   5       31.07       18.40      1.75 o 
   2   4   5     2628.50     2472.74     29.47 o 
   3   4   5     2745.53     2944.26     34.82 o 
   4   4   5       73.00       68.53      7.87 o 
   5   4   5      786.90      821.38     47.42 o 
   6   4   5     1278.64     1259.51     47.39 o 
   7   4   5      308.49      310.75     18.38 o 
   8   4   5      483.42      452.95     23.14 o 
  -9   5   5        1.99        4.96      5.90 o 
  -8   5   5        0.86        0.00      4.66 o 
  -7   5   5        5.13        9.24      4.23 o 
  -6   5   5      135.49      142.78     12.12 o 
  -5   5   5      272.16      240.53      8.86 o 
  -4   5   5     1498.95     1422.07     23.13 o 
  -3   5   5     3817.01     3905.35     42.44 o 
  -2   5   5        6.05       15.84      2.51 o 
  -1   5   5      278.66      295.46      7.58 o 
   0   5   5     3120.11     3296.14     44.94 o 
   1   5   5     2528.75     2712.02     30.52 o 
   2   5   5     1189.45     1265.63     17.40 o 
   3   5   5     4016.88     4174.67     47.18 o 
   4   5   5     3295.27     3272.77     39.24 o 
   5   5   5      107.45       94.86      8.85 o 
   6   5   5      242.18      221.66     11.86 o 
   7   5   5       79.24      104.63     16.59 o 
   8   5   5      473.82      435.49     22.87 o 
  -9   6   5      373.67      350.25     20.01 o 
  -8   6   5      786.45      859.29     51.76 o 
  -7   6   5      216.98      193.19     12.73 o 
  -6   6   5      165.74      195.31     10.58 o 
  -5   6   5     2229.46     2009.00     31.39 o 
  -4   6   5      198.61      184.62      6.40 o 
  -3   6   5      206.65      223.57      8.07 o 
  -2   6   5     1128.94     1079.95     22.54 o 
  -1   6   5     3357.72     3461.90     43.78 o 
   0   6   5     2783.32     2833.43     36.79 o 
   1   6   5       61.45       28.50      2.64 o 
   2   6   5     1718.26     1629.63     36.59 o 
   3   6   5      631.26      632.83     12.33 o 
   4   6   5        7.20        4.98      2.63 o 
   5   6   5     2483.84     2468.90     49.37 o 
   6   6   5     1433.81     1412.80     32.63 o 
   7   6   5      299.08      275.86     36.46 o 
   8   6   5      119.31      134.80     20.59 o 
  -8   7   5      384.27      396.90     39.46 o 
  -7   7   5       53.06       48.66      8.22 o 
  -6   7   5       31.45       23.53      4.92 o 
  -5   7   5       70.66       71.86      5.97 o 
  -4   7   5      508.55      498.34     12.84 o 
  -3   7   5     1490.01     1452.22     22.59 o 
  -2   7   5      147.25      124.92      8.57 o 
  -1   7   5     2753.84     3180.39     41.48 o 
   0   7   5      189.47      265.92      7.91 o 
   1   7   5      391.70      347.72      8.91 o 
   2   7   5     2770.80     3147.24     36.28 o 
   3   7   5       52.19       50.00      4.20 o 
   4   7   5       37.26       33.67      4.98 o 
   5   7   5       29.99       24.07      5.20 o 
   6   7   5       80.95       87.89      7.68 o 
   7   7   5       10.96        8.08      7.03 o 
   8   7   5      188.39      161.71     22.38 o 
  -8   8   5      967.16      892.37     49.31 o 
  -7   8   5       31.13       36.51      6.72 o 
  -6   8   5      337.02      347.77     16.13 o 
  -5   8   5     1264.93     1242.04     30.75 o 
  -4   8   5     3330.63     3306.33     54.65 o 
  -3   8   5        0.67        6.32      3.87 o 
  -2   8   5     3547.30     3575.43     55.44 o 
  -1   8   5     8201.25     8043.47     94.58 o 
   0   8   5       24.63       12.23      2.98 o 
   1   8   5      317.09      293.30     12.83 o 
   2   8   5      629.62      529.45     13.96 o 
   3   8   5      558.52      511.01     14.21 o 
   4   8   5       99.75      111.71      7.69 o 
   5   8   5       45.46       39.65      9.45 o 
   6   8   5      233.62      241.61     11.73 o 
   7   8   5      142.89      113.89     18.85 o 
  -8   9   5      139.50      134.75     13.10 o 
  -7   9   5       82.97       90.08      8.84 o 
  -6   9   5       45.71       30.85      8.82 o 
  -5   9   5      885.83      832.70     18.96 o 
  -4   9   5       15.01       39.47     19.70 o 
  -3   9   5       24.79       20.24      5.45 o 
  -2   9   5       46.72       45.62      4.50 o 
  -1   9   5      434.42      458.28     11.74 o 
   0   9   5        2.59        4.77      2.74 o 
   1   9   5        7.83        0.05      2.60 o 
   2   9   5        5.09        1.87      4.05 o 
   3   9   5       12.59        9.16      4.40 o 
   4   9   5       20.12       10.72      4.58 o 
   5   9   5      172.38      164.84      9.91 o 
   6   9   5       12.72        6.13      5.16 o 
   7   9   5       27.18       16.52      6.32 o 
  -7  10   5      125.63      121.00     18.77 o 
  -6  10   5      121.80      138.30     12.25 o 
  -5  10   5      737.97      764.56     32.17 o 
  -4  10   5      999.31      997.92     24.61 o 
  -3  10   5       66.71       67.68      7.05 o 
  -2  10   5      139.74      166.38      7.55 o 
  -1  10   5     4531.97     4475.19    103.30 o 
   0  10   5      750.30      775.32     16.42 o 
   1  10   5     1174.14     1128.22     20.77 o 
   2  10   5     3606.18     3617.22     63.28 o 
   3  10   5     2337.15     2194.50     44.64 o 
   4  10   5       29.25       21.18      6.41 o 
   5  10   5        3.35        1.14      4.80 o 
   6  10   5      741.35      722.01     31.31 o 
   7  10   5      152.97      138.93     10.98 o 
  -7  11   5      272.86      269.22     16.86 o 
  -6  11   5      311.58      317.40     23.01 o 
  -5  11   5       20.67       16.01      8.32 o 
  -4  11   5        3.46        6.48      4.85 o 
  -3  11   5       27.28       32.31      5.99 o 
  -2  11   5      115.29       92.87      7.72 o 
  -1  11   5       76.54       87.25      6.24 o 
   0  11   5      201.94      187.63      8.71 o 
   1  11   5      292.05      309.40     10.64 o 
   2  11   5        0.73        1.17      4.70 o 
   3  11   5       87.45      105.93     10.09 o 
   4  11   5       69.48       60.94      7.56 o 
   5  11   5      297.44      278.54     13.44 o 
   6  11   5       11.71       17.90      6.49 o 
  -6  12   5       90.21       86.14     15.54 o 
  -5  12   5      610.75      660.56     32.01 o 
  -4  12   5      189.86      179.39     16.38 o 
  -3  12   5       98.30      104.14      8.85 o 
  -2  12   5       22.08       16.92      5.32 o 
  -1  12   5     3584.51     3493.57     49.19 o 
   0  12   5     2026.39     1931.62     32.22 o 
   1  12   5      277.21      261.54     15.20 o 
   2  12   5      836.07      827.87     25.11 o 
   3  12   5      299.69      296.89     15.56 o 
   4  12   5       26.18       19.65     10.95 o 
   5  12   5      295.95      300.66     14.34 o 
   6  12   5     1266.99     1299.14     31.70 o 
  -6  13   5      279.01      256.39     16.89 o 
  -5  13   5       52.09       31.01     10.95 o 
  -4  13   5        0.93        9.23      6.53 o 
  -3  13   5       36.14       41.07      9.95 o 
  -2  13   5      524.86      538.70     19.04 o 
  -1  13   5       51.44       52.84      6.00 o 
   0  13   5     2202.43     2109.05     91.30 o 
   1  13   5      297.95      259.33     24.85 o 
   2  13   5      619.08      575.88     21.38 o 
   3  13   5      148.57      140.88     12.42 o 
   4  13   5       19.81       19.41      7.96 o 
   5  13   5      776.60      823.00     35.01 o 
  -5  14   5      282.68      273.28     23.12 o 
  -4  14   5      249.14      249.01     20.38 o 
  -3  14   5       32.45       41.76     10.84 o 
  -2  14   5      778.15      800.48     23.35 o 
  -1  14   5      746.74      719.06     23.14 o 
   0  14   5      163.19      134.06     11.08 o 
   1  14   5        8.12        0.00      5.14 o 
   2  14   5      184.64      188.47     13.52 o 
   3  14   5       98.66      113.98     12.14 o 
   4  14   5       11.10        3.95      7.11 o 
  -4  15   5       97.51       93.51     15.06 o 
  -3  15   5      595.61      672.90     22.45 o 
  -2  15   5      475.04      539.64     62.74 o 
  -1  15   5       66.46       57.29     12.26 o 
   0  15   5      746.92      724.72     24.33 o 
   1  15   5      420.47      420.95     18.92 o 
   2  15   5        1.38        5.42      6.14 o 
   3  15   5      144.44      114.67     12.56 o 
  -2  16   5      140.62      156.82     12.34 o 
  -1  16   5      136.55      122.89     16.01 o 
   0  16   5        9.48        0.59      6.61 o 
   1  16   5      189.64      180.49     14.14 o 
  -9   0   6      158.37      128.06     17.80 o 
  -8   0   6       66.93       68.86      9.16 o 
  -7   0   6      221.07      237.06     12.40 o 
  -6   0   6     6018.72     5912.13     91.38 o 
  -5   0   6    22867.35    21745.40    298.70 o 
  -4   0   6    12106.43    12622.73    175.98 o 
  -3   0   6       34.50       26.08      2.58 o 
  -2   0   6     4808.09     5488.62    116.05 o 
  -1   0   6      267.21      231.63      8.34 o 
   0   0   6       69.25       93.12     12.40 o 
   1   0   6    21330.84    20878.78    245.88 o 
   2   0   6    51453.16    51793.85    571.69 o 
   3   0   6      580.69      553.88     10.68 o 
   4   0   6     1914.09     2047.85     39.84 o 
   5   0   6     2275.08     2214.77     44.07 o 
   6   0   6     1197.39     1160.52     45.34 o 
   7   0   6      268.44      264.65     24.12 o 
   8   0   6      173.44      187.09     22.59 o 
  -9   1   6       24.44       23.60      9.08 o 
  -8   1   6        0.80        4.67      3.67 o 
  -7   1   6       52.45       39.95      8.50 o 
  -6   1   6      574.44      564.06     17.62 o 
  -5   1   6      705.90      678.05     12.62 o 
  -4   1   6       70.95       63.53      3.72 o 
  -3   1   6      137.32      122.00      5.11 o 
  -2   1   6      710.35      797.14     12.46 o 
  -1   1   6      659.99      622.24      9.68 o 
   0   1   6      150.54      153.63      3.57 o 
   1   1   6     6199.84     6074.90     54.87 o 
   2   1   6     9128.60     9528.58     88.67 o 
   3   1   6      502.66      521.75      7.52 o 
   4   1   6       58.05       66.93      4.69 o 
   5   1   6     1070.42     1021.75     18.47 o 
   6   1   6        3.98       12.04      5.07 o 
   7   1   6        1.62        0.00      5.47 o 
   8   1   6        4.52        7.40      8.15 o 
  -9   2   6      267.95      280.83     13.29 o 
  -8   2   6       18.48       24.81      4.69 o 
  -7   2   6      281.40      304.27      9.71 o 
  -6   2   6     2563.85     2536.94     32.56 o 
  -5   2   6     8549.78     8881.82     91.10 o 
  -4   2   6     1560.02     1546.57     17.88 o 
  -3   2   6     2326.66     2335.83     29.62 o 
  -2   2   6     5797.46     6573.80     66.65 o 
  -1   2   6      235.72      288.28     12.82 o 
   0   2   6     3754.65     3803.23     39.81 o 
   1   2   6     4251.77     4334.38     40.37 o 
   2   2   6    27363.70    27952.16    271.15 o 
   3   2   6      383.34      396.13      8.43 o 
   4   2   6     2472.83     2423.02     36.76 o 
   5   2   6      819.09      840.98     16.52 o 
   6   2   6      348.14      352.98     17.34 o 
   7   2   6     1535.56     1624.69     42.43 o 
   8   2   6      127.89      134.16     14.50 o 
  -9   3   6        1.60        0.00      5.01 o 
  -8   3   6      409.39      399.48     15.66 o 
  -7   3   6       90.61      103.64     10.01 o 
  -6   3   6      394.75      414.01     10.58 o 
  -5   3   6       26.37       18.83      3.60 o 
  -4   3   6      143.32      115.19      5.63 o 
  -3   3   6     4969.05     5173.27     53.90 o 
  -2   3   6     1999.23     2205.69     25.86 o 
  -1   3   6       57.22       57.25      3.10 o 
   0   3   6       12.90        7.63      1.46 o 
   1   3   6        6.75        7.42      4.32 o 
   2   3   6     3614.58     4042.07     46.84 o 
   3   3   6      367.19      316.68      7.75 o 
   4   3   6      307.57      247.60      7.18 o 
   5   3   6      329.03      331.38     11.11 o 
   6   3   6      194.89      201.97     13.83 o 
   7   3   6        3.06        6.26      6.76 o 
   8   3   6      108.24       95.68     18.80 o 
  -9   4   6      449.85      477.30     17.07 o 
  -8   4   6      492.04      492.98     16.09 o 
  -7   4   6      438.98      419.85     13.42 o 
  -6   4   6        2.96        4.31      3.38 o 
  -5   4   6     3137.21     3069.77     42.41 o 
  -4   4   6      126.70       89.69      5.29 o 
  -3   4   6     2431.01     2311.63     27.19 o 
  -2   4   6     6334.27     6775.58     83.85 o 
  -1   4   6        3.98        2.93      1.65 o 
   0   4   6      263.34      270.98     15.30 o 
   1   4   6       67.62      132.76      6.73 o 
   2   4   6     3576.24     3440.11     39.28 o 
   3   4   6       98.43       79.66      4.36 o 
   4   4   6     1243.73     1172.65     18.21 o 
   5   4   6      844.68      885.37     26.96 o 
   6   4   6      987.64      981.92     41.22 o 
   7   4   6      648.55      676.96     26.05 o 
   8   4   6        3.39        5.49      8.04 o 
  -9   5   6       20.28       20.48      6.69 o 
  -8   5   6      693.55      658.72     23.16 o 
  -7   5   6     1310.65     1289.47     35.11 o 
  -6   5   6       25.34       19.26      4.34 o 
  -5   5   6       17.37       13.15      3.91 o 
  -4   5   6      926.55      856.19     19.65 o 
  -3   5   6     1404.48     1456.45     26.51 o 
  -2   5   6      250.78      261.28      7.47 o 
  -1   5   6      337.28      329.53     11.57 o 
   0   5   6      997.26      913.79     17.61 o 
   1   5   6        9.23        5.18      1.60 o 
   2   5   6      143.57      124.15      3.69 o 
   3   5   6     1133.52     1157.72     17.88 o 
   4   5   6     2388.90     2363.98     30.81 o 
   5   5   6      721.41      727.56     19.30 o 
   6   5   6       46.41       27.75     10.42 o 
   7   5   6      567.70      514.02     32.17 o 
   8   5   6       51.28       53.71     11.37 o 
  -8   6   6      103.57       88.82      8.64 o 
  -7   6   6       22.22       19.40      5.03 o 
  -6   6   6      208.63      190.98      9.01 o 
  -5   6   6     2196.09     2066.63     47.68 o 
  -4   6   6      299.60      323.49     10.05 o 
  -3   6   6        1.09        5.02      2.31 o 
  -2   6   6       66.48       43.55      3.81 o 
  -1   6   6       60.65       66.25      4.28 o 
   0   6   6     3941.23     4197.70     52.00 o 
   1   6   6        1.96        4.44      1.76 o 
   2   6   6     2324.25     2224.64     28.69 o 
   3   6   6      351.37      291.46     10.20 o 
   4   6   6     1786.65     1764.72     25.34 o 
   5   6   6      450.52      434.54     13.55 o 
   6   6   6       34.78       41.33     11.84 o 
   7   6   6        6.80       12.49      6.88 o 
   8   6   6       27.75       12.47     12.00 o 
  -8   7   6      217.28      216.15     14.67 o 
  -7   7   6      755.01      718.08     50.23 o 
  -6   7   6      173.01      238.09     10.40 o 
  -5   7   6        3.32        1.95      3.28 o 
  -4   7   6     1901.67     1871.13     36.86 o 
  -3   7   6     4088.07     4122.04     52.40 o 
  -2   7   6      362.24      350.95     12.46 o 
  -1   7   6     2452.18     2607.52     58.15 o 
   0   7   6     5062.45     5141.19     62.87 o 
   1   7   6       78.77       64.14      5.21 o 
   2   7   6     1029.72     1043.40     17.31 o 
   3   7   6     2857.43     2876.56     36.39 o 
   4   7   6     3978.61     3959.39     55.67 o 
   5   7   6       56.43       55.12      6.34 o 
   6   7   6       81.19       75.24      7.47 o 
   7   7   6      865.73      834.42     41.76 o 
  -8   8   6       18.37       17.63      7.99 o 
  -7   8   6        0.13        0.00      6.32 o 
  -6   8   6       17.90        5.35     12.42 o 
  -5   8   6      262.70      250.63     10.09 o 
  -4   8   6      336.05      367.20     13.54 o 
  -3   8   6      765.36      778.11     19.73 o 
  -2   8   6        1.17        1.39      2.66 o 
  -1   8   6      253.79      247.97      8.57 o 
   0   8   6       38.94       56.95      5.20 o 
   1   8   6        8.12       12.37      2.98 o 
   2   8   6     1154.09     1079.26     21.25 o 
   3   8   6      128.59      155.93     10.48 o 
   4   8   6      731.45      762.25     18.64 o 
   5   8   6        1.01        8.63      4.45 o 
   6   8   6      222.48      232.54     11.80 o 
   7   8   6        1.15        8.00     11.53 o 
  -8   9   6      480.98      478.29     29.17 o 
  -7   9   6      695.65      714.87     29.51 o 
  -6   9   6       59.81       67.22      9.26 o 
  -5   9   6       24.57       24.55      5.58 o 
  -4   9   6     2805.52     2830.57     49.69 o 
  -3   9   6     4914.88     4899.80     76.14 o 
  -2   9   6      685.58      723.56     17.07 o 
  -1   9   6     2276.79     2378.56     34.63 o 
   0   9   6     3014.94     2980.34     41.24 o 
   1   9   6      255.58      234.51      9.76 o 
   2   9   6       45.78       39.11      6.40 o 
   3   9   6     2816.99     2754.04     42.88 o 
   4   9   6     1364.49     1391.41     30.14 o 
   5   9   6        6.12        0.35      4.46 o 
   6   9   6       66.56       80.34      8.31 o 
   7   9   6      616.87      680.22     27.36 o 
  -7  10   6      536.47      507.34     26.25 o 
  -6  10   6      299.12      287.61     13.76 o 
  -5  10   6        0.55        0.00      3.77 o 
  -4  10   6      288.82      302.29     24.14 o 
  -3  10   6     1068.87     1084.71     66.24 o 
  -2  10   6      110.51      121.98      6.86 o 
  -1  10   6       16.64       17.97      3.94 o 
   0  10   6       44.62       49.05      5.06 o 
   1  10   6      100.22      103.29      6.46 o 
   2  10   6      125.39      119.00      9.75 o 
   3  10   6      371.81      374.68     16.07 o 
   4  10   6        1.45        0.83      5.83 o 
   5  10   6       13.52        5.28      5.02 o 
   6  10   6      121.38       92.55     12.46 o 
  -7  11   6      791.85      748.81     36.49 o 
  -6  11   6      571.71      498.38     28.49 o 
  -5  11   6       87.48       54.97     11.58 o 
  -4  11   6      751.77      704.39     35.46 o 
  -3  11   6       17.48       21.09      5.44 o 
  -2  11   6       58.73       52.92      6.64 o 
  -1  11   6       13.99       18.39      4.21 o 
   0  11   6     1398.99     1364.40     24.67 o 
   1  11   6      834.21      833.25     23.86 o 
   2  11   6        6.83       11.11      5.58 o 
   3  11   6      581.32      579.32     20.70 o 
   4  11   6     1188.93     1190.14     26.93 o 
   5  11   6      125.68      120.66      9.80 o 
   6  11   6      281.74      316.72     15.22 o 
  -6  12   6       90.81      116.84     16.27 o 
  -5  12   6      187.97      205.30     19.06 o 
  -4  12   6      263.22      268.29     13.21 o 
  -3  12   6      140.98      147.09     10.22 o 
  -2  12   6       55.80       77.24     11.74 o 
  -1  12   6        4.02        5.91      3.91 o 
   0  12   6      292.47      294.58     23.88 o 
   1  12   6      829.15      922.30     26.14 o 
   2  12   6       74.96       82.42      9.59 o 
   3  12   6      118.78      119.02     19.30 o 
   4  12   6        6.94        8.17      6.42 o 
   5  12   6       92.34      105.14     10.04 o 
  -5  13   6       38.49       41.55     12.37 o 
  -4  13   6      417.46      410.03     24.70 o 
  -3  13   6       12.19       21.91      9.47 o 
  -2  13   6       56.69       61.01     11.61 o 
  -1  13   6      220.36      180.51     11.83 o 
   0  13   6     1314.42     1322.06     51.42 o 
   1  13   6      418.32      424.93     20.25 o 
   2  13   6      252.60      225.57     16.75 o 
   3  13   6      192.31      161.48     13.19 o 
   4  13   6       52.98       67.11     19.93 o 
   5  13   6        5.09        3.64      7.11 o 
  -5  14   6      148.15      145.12     18.22 o 
  -4  14   6       82.47      115.52     15.85 o 
  -3  14   6      240.10      220.84     18.75 o 
  -2  14   6     1049.26     1103.18     40.65 o 
  -1  14   6     1221.15     1216.25     31.74 o 
   0  14   6       12.24        6.74      6.00 o 
   1  14   6       15.38       11.87      6.59 o 
   2  14   6      142.79      150.49     12.75 o 
   3  14   6      125.99      117.53     12.43 o 
   4  14   6       40.11       32.57      9.33 o 
  -3  15   6      472.04      488.13     19.06 o 
  -2  15   6       54.17       47.28      8.04 o 
  -1  15   6      222.78      225.42     19.27 o 
   0  15   6      330.06      337.55     23.22 o 
   1  15   6        5.25        0.78      6.02 o 
   2  15   6       61.18       90.42     11.48 o 
   3  15   6       23.77       29.99      9.33 o 
  -1  16   6      574.52      543.30     29.64 o 
   0  16   6        3.18        0.00      7.95 o 
  -9   1   7        3.93        4.25      6.24 o 
  -8   1   7       16.11       10.55      4.21 o 
  -7   1   7      128.39      129.14      6.78 o 
  -6   1   7     2688.06     2720.18     34.33 o 
  -5   1   7     1265.71     1179.45     18.33 o 
  -4   1   7      146.42      108.79      4.13 o 
  -3   1   7       64.56      107.98      6.18 o 
  -2   1   7       12.82       10.57      4.89 o 
  -1   1   7       13.59       34.80      4.82 o 
   0   1   7     1534.90     1473.65     19.19 o 
   1   1   7    12581.62    12378.81    108.47 o 
   2   1   7     1339.14     1396.70     15.74 o 
   3   1   7     2558.63     2284.77     28.05 o 
   4   1   7      286.76      301.81      9.08 o 
   5   1   7       44.68       30.28      5.35 o 
   6   1   7      266.13      257.71     16.70 o 
   7   1   7      453.76      463.15     21.67 o 
   8   1   7      263.40      255.33     18.56 o 
  -9   2   7      112.67      109.89     14.56 o 
  -8   2   7       73.57       68.23      6.22 o 
  -7   2   7      515.05      504.21     12.44 o 
  -6   2   7      215.11      176.11      7.12 o 
  -5   2   7      656.19      654.31     12.41 o 
  -4   2   7      207.15      228.73      6.77 o 
  -3   2   7       52.94       64.92      3.55 o 
  -2   2   7      726.72      781.64     20.52 o 
  -1   2   7      790.79      847.32     18.14 o 
   0   2   7       76.26       83.66      5.03 o 
   1   2   7     5521.21     5475.14     50.49 o 
   2   2   7      327.13      384.51      8.59 o 
   3   2   7     1243.62     1238.46     17.95 o 
   4   2   7      206.33      237.14      9.20 o 
   5   2   7       81.89       86.11      5.89 o 
   6   2   7      139.60      157.71     12.57 o 
   7   2   7      259.08      254.33     16.81 o 
   8   2   7      114.63      121.57     14.15 o 
  -9   3   7        4.47        1.25      6.55 o 
  -8   3   7       11.70        8.09      4.97 o 
  -7   3   7      402.32      429.90     11.79 o 
  -6   3   7      176.87      181.88      7.37 o 
  -5   3   7     1198.11     1144.17     17.89 o 
  -4   3   7     3474.26     3286.60     37.12 o 
  -3   3   7     3074.10     3033.57     34.16 o 
  -2   3   7        0.62        1.71      1.77 o 
  -1   3   7     1774.04     1722.60     21.57 o 
   0   3   7     2842.81     2686.76     26.98 o 
   1   3   7     3801.33     3779.94     36.43 o 
   2   3   7      372.53      314.57      7.65 o 
   3   3   7     2778.49     2770.17     43.79 o 
   4   3   7       24.03       28.24      4.64 o 
   5   3   7        0.50        0.94      3.29 o 
   6   3   7      221.87      211.65     14.20 o 
   7   3   7       39.56       39.91      9.21 o 
   8   3   7      132.58      147.39     15.36 o 
  -9   4   7      409.11      424.75     19.22 o 
  -8   4   7       50.71       60.39      7.72 o 
  -7   4   7      371.49      350.50     10.63 o 
  -6   4   7      115.47      111.84      7.09 o 
  -5   4   7      486.18      498.49     12.80 o 
  -4   4   7      657.91      668.73     14.28 o 
  -3   4   7      691.41      677.28     14.23 o 
  -2   4   7    11800.37    12607.89    124.57 o 
  -1   4   7      493.30      446.48      8.87 o 
   0   4   7      590.27      611.75     10.42 o 
   1   4   7     1364.49     1525.50     17.42 o 
   2   4   7     1163.47     1075.79     16.45 o 
   3   4   7     1008.51     1184.97     18.17 o 
   4   4   7      238.77      239.22     17.97 o 
   5   4   7     1016.31      990.87     27.49 o 
   6   4   7       19.67       17.38     10.05 o 
   7   4   7       22.53       27.97      8.64 o 
   8   4   7      143.87      161.64     15.65 o 
  -9   5   7        8.15        7.00      7.32 o 
  -8   5   7       18.63        8.12      6.74 o 
  -7   5   7     1119.01     1106.92     20.26 o 
  -6   5   7      411.79      417.37     12.69 o 
  -5   5   7      459.22      439.41     13.01 o 
  -4   5   7      918.00      788.72     16.32 o 
  -3   5   7      370.71      358.95      9.28 o 
  -2   5   7       11.61       20.09      4.19 o 
  -1   5   7      118.91      136.77      5.71 o 
   0   5   7     3503.19     3404.57     38.15 o 
   1   5   7       32.22       17.44      2.14 o 
   2   5   7      969.73      843.85     14.42 o 
   3   5   7      847.05      839.98     14.85 o 
   4   5   7       49.37       37.88      4.09 o 
   5   5   7       95.89      101.61      9.92 o 
   6   5   7        0.73        3.05      8.21 o 
   7   5   7      451.29      448.46     29.91 o 
   8   5   7      125.60      139.45     27.85 o 
  -8   6   7      251.86      262.30     17.51 o 
  -7   6   7       25.23       37.08      5.97 o 
  -6   6   7      287.49      329.57     18.61 o 
  -5   6   7      622.50      606.10     15.03 o 
  -4   6   7      997.52      999.36     19.34 o 
  -3   6   7        2.49        0.00      2.29 o 
  -2   6   7     5954.32     5677.79    102.35 o 
  -1   6   7     3023.15     3279.84     42.86 o 
   0   6   7     1168.06     1247.02     17.91 o 
   1   6   7     1344.06     1401.72     17.28 o 
   2   6   7       39.06       18.74      3.09 o 
   3   6   7      247.28      242.37      7.86 o 
   4   6   7       98.26       94.60      5.60 o 
   5   6   7     2730.75     2641.32     41.36 o 
   6   6   7      262.59      241.16     21.70 o 
   7   6   7        1.74        1.13      6.31 o 
  -8   7   7       48.44       44.91     16.75 o 
  -7   7   7      108.50      115.09      8.32 o 
  -6   7   7       21.89       33.06      5.57 o 
  -5   7   7      199.95      223.89     19.44 o 
  -4   7   7      297.42      276.36     18.51 o 
  -3   7   7      916.59      989.49     22.77 o 
  -2   7   7      375.99      409.52     15.71 o 
  -1   7   7        0.19        5.78      3.95 o 
   0   7   7     1338.74     1356.14     21.98 o 
   1   7   7     4221.17     4339.04     68.40 o 
   2   7   7      499.89      504.32     11.48 o 
   3   7   7       39.35       44.54      5.96 o 
   4   7   7      111.14      114.09      7.61 o 
   5   7   7       33.79       34.83      5.81 o 
   6   7   7       97.09       87.11     10.96 o 
   7   7   7      154.66      140.96     19.85 o 
  -8   8   7      239.54      271.06     16.81 o 
  -7   8   7       95.14       76.72      9.95 o 
  -6   8   7      144.17      169.87     13.05 o 
  -5   8   7       58.95       76.76      7.55 o 
  -4   8   7      680.67      714.14     19.75 o 
  -3   8   7     1122.66     1107.47     37.25 o 
  -2   8   7     4289.76     4202.24     54.50 o 
  -1   8   7     2731.82     2800.92     39.01 o 
   0   8   7       85.15       77.08      7.46 o 
   1   8   7      146.50      141.33     11.44 o 
   2   8   7     2238.54     2258.69     35.60 o 
   3   8   7     2430.03     2401.87     32.81 o 
   4   8   7      216.37      203.69     10.17 o 
   5   8   7     1210.06     1174.92     30.95 o 
   6   8   7       22.98       27.50      8.71 o 
   7   8   7       24.09       12.58     11.05 o 
  -7   9   7       13.16       11.04      8.95 o 
  -6   9   7      137.19      149.54     16.06 o 
  -5   9   7        2.42        9.31      4.59 o 
  -4   9   7        0.65        1.92      4.02 o 
  -3   9   7      604.01      618.30     18.30 o 
  -2   9   7      161.18      154.89      7.44 o 
  -1   9   7     1182.21     1164.07     45.68 o 
   0   9   7      163.48      172.28     10.85 o 
   1   9   7       45.12       42.02      6.60 o 
   2   9   7     1450.25     1437.09     33.07 o 
   3   9   7       69.27       68.45      6.81 o 
   4   9   7      550.38      533.57     16.36 o 
   5   9   7      837.75      812.07     21.04 o 
   6   9   7      791.96      719.11     20.55 o 
   7   9   7       26.44       14.97     15.56 o 
  -7  10   7        1.45        5.11      9.47 o 
  -6  10   7      444.77      412.40     25.64 o 
  -5  10   7      578.84      630.27     20.04 o 
  -4  10   7      225.21      233.80     22.51 o 
  -3  10   7      944.49      967.64     24.28 o 
  -2  10   7      208.94      210.07      9.01 o 
  -1  10   7      853.17      829.96     17.70 o 
   0  10   7      418.76      419.54     12.12 o 
   1  10   7     1451.17     1408.99     92.67 o 
   2  10   7     1108.71     1110.26     28.57 o 
   3  10   7      271.59      274.30     14.41 o 
   4  10   7      669.76      689.22     19.17 o 
   5  10   7      717.19      730.53     20.69 o 
   6  10   7      587.45      590.13     19.50 o 
  -7  11   7      196.43      205.56     21.17 o 
  -6  11   7       22.52       35.12     10.95 o 
  -5  11   7       13.68        8.37      7.79 o 
  -4  11   7       66.55       68.04     20.75 o 
  -3  11   7     1048.61     1078.71     51.50 o 
  -2  11   7       40.91       38.78      6.40 o 
  -1  11   7     1402.67     1407.40     25.49 o 
   0  11   7      252.07      256.24     10.08 o 
   1  11   7      258.50      250.71     13.31 o 
   2  11   7      314.70      323.67     29.57 o 
   3  11   7      167.03      152.25     11.98 o 
   4  11   7      320.56      307.98     16.56 o 
   5  11   7       18.39       13.84      6.20 o 
   6  11   7      269.17      271.62     14.33 o 
  -6  12   7      449.97      417.82     26.49 o 
  -5  12   7     1856.82     1842.52     50.55 o 
  -4  12   7       12.43       19.06      9.26 o 
  -3  12   7     1393.40     1414.49     43.29 o 
  -2  12   7      580.09      555.28     18.43 o 
  -1  12   7      445.22      451.97     13.71 o 
   0  12   7        2.45        0.10      5.40 o 
   1  12   7      842.58      795.83     27.83 o 
   2  12   7      265.95      288.47     15.28 o 
   3  12   7      102.47      102.80     10.78 o 
   4  12   7      318.54      321.65     17.31 o 
   5  12   7      420.12      422.95     28.03 o 
  -5  13   7       22.90       29.91     10.32 o 
  -4  13   7      726.93      695.47     32.43 o 
  -3  13   7     1241.95     1333.39     41.22 o 
  -2  13   7      298.01      301.45     20.80 o 
  -1  13   7      342.06      354.99     16.14 o 
   0  13   7      187.24      192.80     12.95 o 
   1  13   7       48.74       47.83      8.33 o 
   2  13   7      233.75      182.60     13.37 o 
   3  13   7      423.26      476.55     20.83 o 
   4  13   7      602.16      600.31     23.97 o 
  -4  14   7        2.86        0.00      5.29 o 
  -3  14   7      241.07      229.22     15.33 o 
  -2  14   7     1084.31     1077.06     40.91 o 
  -1  14   7      220.76      167.76     16.59 o 
   0  14   7        1.58        2.41      5.98 o 
   1  14   7      285.51      296.27     16.10 o 
   2  14   7      409.00      464.15     20.84 o 
   3  14   7      173.63      172.96     26.72 o 
  -3  15   7      644.24      704.02     23.48 o 
  -2  15   7       33.46       45.06      8.24 o 
  -1  15   7      353.96      404.03     25.59 o 
   0  15   7      264.70      246.21     22.28 o 
   1  15   7       18.19       24.95      7.75 o 
   2  15   7        4.38        4.62      7.18 o 
  -9   0   8      198.82      247.16     19.80 o 
  -8   0   8       77.98       85.30     12.58 o 
  -7   0   8      545.06      490.64     24.06 o 
  -6   0   8    22755.64    21890.66    303.05 o 
  -5   0   8    12935.05    12396.16    175.25 o 
  -4   0   8     1808.70     1918.85     67.10 o 
  -3   0   8      110.97      117.82      6.64 o 
  -2   0   8     2892.90     3107.43     49.73 o 
  -1   0   8       76.14       53.94      4.56 o 
   0   0   8      621.71      689.14     11.94 o 
   1   0   8    13526.82    13346.61    196.31 o 
   2   0   8     4448.10     4745.55     71.55 o 
   3   0   8      109.39      107.42      7.64 o 
   4   0   8      312.71      334.64     13.73 o 
   5   0   8     1753.02     1781.90     39.12 o 
   6   0   8     1470.17     1447.70     53.29 o 
   7   0   8      146.12      128.85     18.70 o 
   8   0   8      715.50      743.02     42.23 o 
  -9   1   8       81.84       89.27     13.58 o 
  -8   1   8       48.30       57.92      8.26 o 
  -7   1   8      147.61      126.85      7.82 o 
  -6   1   8     1227.85     1180.67     19.31 o 
  -5   1   8        9.55       10.18      3.16 o 
  -4   1   8       38.14       43.37      2.98 o 
  -3   1   8        0.65        1.57      1.43 o 
  -2   1   8     1274.02     1365.74     26.18 o 
  -1   1   8      571.01      687.35     22.73 o 
   0   1   8       14.49       17.81      1.86 o 
   1   1   8      669.43      719.20     10.00 o 
   2   1   8     4884.92     4805.35     81.78 o 
   3   1   8       21.12       28.61      3.56 o 
   4   1   8      145.85      155.45      6.97 o 
   5   1   8        9.00        9.44      4.79 o 
   6   1   8       90.00       85.06     10.31 o 
   7   1   8       58.79       58.26     11.26 o 
   8   1   8       40.74       24.17      9.62 o 
  -9   2   8      334.95      351.97     16.74 o 
  -8   2   8      249.32      255.75     20.06 o 
  -7   2   8      251.17      235.42     10.12 o 
  -6   2   8     4937.89     4993.89     64.63 o 
  -5   2   8     2617.79     2529.45     31.30 o 
  -4   2   8      112.02      101.78      4.50 o 
  -3   2   8      419.72      358.12      8.38 o 
  -2   2   8     3325.89     3480.31     38.88 o 
  -1   2   8     4477.77     4301.07     52.87 o 
   0   2   8     1223.66     1310.58     15.16 o 
   1   2   8     8710.40     8517.02     76.69 o 
   2   2   8     6229.89     6205.81     57.42 o 
   3   2   8      155.33      160.38      7.62 o 
   4   2   8       61.86       52.48      5.44 o 
   5   2   8      869.94      891.48     26.37 o 
   6   2   8      631.43      646.16     27.23 o 
   7   2   8      438.01      443.52     40.67 o 
   8   2   8      980.02     1025.53     39.72 o 
  -9   3   8       34.14       39.01     12.05 o 
  -8   3   8      245.16      242.12     13.22 o 
  -7   3   8      205.00      216.07      9.87 o 
  -6   3   8       86.19       87.62      6.48 o 
  -5   3   8        2.39        2.67      2.65 o 
  -4   3   8      637.47      642.22     14.22 o 
  -3   3   8      255.15      216.12      6.43 o 
  -2   3   8        1.33        2.50      2.00 o 
  -1   3   8     2106.36     2170.74     29.87 o 
   0   3   8      725.75      698.82      9.99 o 
   1   3   8       25.69       34.86      5.26 o 
   2   3   8     1257.32     1277.76     24.93 o 
   3   3   8      776.90      759.05     13.57 o 
   4   3   8     2083.28     2131.70     34.89 o 
   5   3   8      352.94      328.80     12.18 o 
   6   3   8      329.02      287.94     16.43 o 
   7   3   8      147.80      146.46     14.17 o 
   8   3   8        0.31        0.05      7.65 o 
  -9   4   8      364.85      372.16     24.70 o 
  -8   4   8      354.74      370.02     18.91 o 
  -7   4   8        5.87        6.73      4.39 o 
  -6   4   8     1361.05     1350.86     24.65 o 
  -5   4   8      284.54      321.31     10.40 o 
  -4   4   8      390.65      427.25     11.31 o 
  -3   4   8      206.31      253.86      7.94 o 
  -2   4   8     8006.00     8348.95     97.12 o 
  -1   4   8     6965.80     7402.29     76.22 o 
   0   4   8       33.97       40.80      3.59 o 
   1   4   8    10199.80    10150.21     91.18 o 
   2   4   8      961.90     1008.16     16.16 o 
   3   4   8      962.32     1043.15     17.06 o 
   4   4   8      881.59      861.34     24.47 o 
   5   4   8     1144.01     1130.47     30.36 o 
   6   4   8      365.15      327.10     24.12 o 
   7   4   8      174.07      130.68     15.96 o 
   8   4   8      913.94      937.85     33.98 o 
  -8   5   8      516.47      521.98     16.21 o 
  -7   5   8     1096.03     1020.66     22.15 o 
  -6   5   8       51.76       36.30      5.46 o 
  -5   5   8      601.23      572.74     14.33 o 
  -4   5   8      932.80      844.55     17.08 o 
  -3   5   8      310.93      293.77     12.22 o 
  -2   5   8      143.92      177.98     20.02 o 
  -1   5   8     1224.21     1160.28     19.33 o 
   0   5   8     2494.08     2468.33     29.82 o 
   1   5   8      979.17     1014.58     15.64 o 
   2   5   8       88.77       99.51      5.05 o 
   3   5   8     1326.03     1273.96     25.85 o 
   4   5   8     3075.16     3072.50     38.81 o 
   5   5   8        4.56        2.88      5.57 o 
   6   5   8      786.59      815.79     38.80 o 
   7   5   8      168.12      183.19     21.54 o 
  -8   6   8      249.93      245.75     23.04 o 
  -7   6   8      335.34      332.42     13.67 o 
  -6   6   8     1504.25     1484.03     27.17 o 
  -5   6   8      215.68      229.92      9.53 o 
  -4   6   8      304.52      321.53     12.76 o 
  -3   6   8      466.86      490.88     12.24 o 
  -2   6   8     1265.12     1355.42     31.98 o 
  -1   6   8     1910.61     1936.90     25.40 o 
   0   6   8      851.19      910.01     21.28 o 
   1   6   8     1494.68     1514.31     18.53 o 
   2   6   8       91.66      114.77      5.66 o 
   3   6   8       45.70       43.36      4.25 o 
   4   6   8       48.98       52.79      4.88 o 
   5   6   8      324.83      322.81     18.13 o 
   6   6   8     1684.31     1692.29     42.39 o 
   7   6   8       58.21       62.92     15.96 o 
  -8   7   8      967.73      996.52     62.26 o 
  -7   7   8     1380.09     1248.57     25.76 o 
  -6   7   8      134.88      144.97     12.16 o 
  -5   7   8        3.65        4.83      3.49 o 
  -4   7   8     1345.40     1191.72     38.14 o 
  -3   7   8     1353.91     1326.19     32.04 o 
  -2   7   8        7.92        9.87      3.18 o 
  -1   7   8     3129.75     3137.87     42.50 o 
   0   7   8     3812.45     3765.06     43.39 o 
   1   7   8      254.24      285.55      7.81 o 
   2   7   8       18.94       30.09      3.90 o 
   3   7   8      496.23      497.21     12.05 o 
   4   7   8      957.60      938.71     20.74 o 
   5   7   8       58.09       59.86      9.70 o 
   6   7   8      852.67      845.02     29.07 o 
   7   7   8      263.12      252.69     25.64 o 
  -8   8   8       32.11       35.12      9.47 o 
  -7   8   8      115.25      102.71     11.27 o 
  -6   8   8      327.58      341.41     12.62 o 
  -5   8   8        0.08        0.00      4.11 o 
  -4   8   8       18.83       21.15      5.19 o 
  -3   8   8      201.75      210.94     19.51 o 
  -2   8   8       64.94       74.25      5.65 o 
  -1   8   8      563.21      587.22     13.82 o 
   0   8   8        8.35        7.36      3.31 o 
   1   8   8      338.35      317.54     17.38 o 
   2   8   8      489.15      511.77     15.36 o 
   3   8   8     1176.64     1104.68     19.72 o 
   4   8   8       61.98       54.41      6.48 o 
   5   8   8        4.37        0.27      4.53 o 
   6   8   8      852.05      787.22     45.34 o 
   7   8   8       20.70        0.00     11.74 o 
  -7   9   8      502.23      441.99     20.16 o 
  -6   9   8       73.51       58.60     11.95 o 
  -5   9   8       89.44      102.34      8.94 o 
  -4   9   8     1710.95     1715.06     35.51 o 
  -3   9   8     3039.29     3002.44     59.00 o 
  -2   9   8      192.73      193.39      8.38 o 
  -1   9   8     2033.52     2114.94     32.62 o 
   0   9   8     2259.38     2260.77     70.02 o 
   1   9   8      231.07      215.65     19.25 o 
   2   9   8       68.09       67.35     11.05 o 
   3   9   8     1033.14     1025.88     22.62 o 
   4   9   8     1304.91     1224.02     26.04 o 
   5   9   8       15.56       19.62      6.06 o 
   6   9   8       45.40       62.06     11.40 o 
  -7  10   8        7.54       13.47     10.05 o 
  -6  10   8       41.22       41.54      9.05 o 
  -5  10   8      128.12      131.56     10.07 o 
  -4  10   8       56.16       68.69     14.09 o 
  -3  10   8        7.10       11.24      4.89 o 
  -2  10   8        5.17        7.38      3.68 o 
  -1  10   8     3781.77     3776.69     51.75 o 
   0  10   8      247.85      231.40      9.39 o 
   1  10   8       57.43       48.34      7.44 o 
   2  10   8     1332.99     1315.72     32.23 o 
   3  10   8     1999.89     1868.87     41.17 o 
   4  10   8       15.22       15.55      9.47 o 
   5  10   8       42.99       39.99      7.23 o 
   6  10   8      152.91      177.45     11.81 o 
  -6  11   8       85.95       85.04     14.22 o 
  -5  11   8      302.24      320.94     22.43 o 
  -4  11   8     2897.68     2981.74    110.37 o 
  -3  11   8     1014.12     1032.77     26.34 o 
  -2  11   8      196.61      214.14     26.67 o 
  -1  11   8       13.94       14.87      4.63 o 
   0  11   8     1424.68     1383.84     32.86 o 
   1  11   8       58.77       53.66     10.32 o 
   2  11   8      226.66      229.06     19.99 o 
   3  11   8     1239.92     1173.01     31.89 o 
   4  11   8     1083.18     1032.71     25.22 o 
   5  11   8        5.97        8.46      6.02 o 
  -6  12   8       18.71       12.00      9.84 o 
  -5  12   8      337.02      334.67     23.43 o 
  -4  12   8      377.91      403.56     16.86 o 
  -3  12   8       11.93       16.57      6.06 o 
  -2  12   8        2.12        3.23      4.44 o 
  -1  12   8       19.54       31.11      8.16 o 
   0  12   8      616.21      648.95     21.74 o 
   1  12   8      294.84      306.56     15.54 o 
   2  12   8      126.85      127.34     11.39 o 
   3  12   8       16.17       23.11      7.89 o 
   4  12   8      281.97      241.11     20.64 o 
   5  12   8       91.15       98.56     10.27 o 
  -5  13   8       14.56       14.91      9.47 o 
  -4  13   8     1171.26     1201.58     31.64 o 
  -3  13   8      700.62      667.16     22.03 o 
  -2  13   8       26.91       24.22      9.69 o 
  -1  13   8      336.00      356.30     16.76 o 
   0  13   8      573.47      576.25     21.21 o 
   1  13   8      282.17      276.99     15.48 o 
   2  13   8        1.09        6.71      7.07 o 
   3  13   8      404.75      405.10     23.99 o 
   4  13   8      193.28      168.70     14.52 o 
  -4  14   8        3.90        0.00      5.61 o 
  -3  14   8      492.53      508.60     19.77 o 
  -2  14   8     1531.87     1512.15     50.97 o 
  -1  14   8      435.70      385.44     23.96 o 
   0  14   8      139.02      140.00     19.62 o 
   1  14   8      519.37      460.92     20.75 o 
   2  14   8      345.94      367.49     26.80 o 
   3  14   8       24.28       19.64      8.39 o 
  -2  15   8        6.84        0.00      6.11 o 
  -1  15   8      209.71      201.72     19.01 o 
   0  15   8      111.91      121.95     12.34 o 
   1  15   8       27.42       42.43     12.76 o 
  -9   1   9        4.09        7.14      6.60 o 
  -8   1   9      940.99      970.44     26.38 o 
  -7   1   9     1211.83     1118.12     27.64 o 
  -6   1   9      337.20      314.03     19.38 o 
  -5   1   9     5801.14     5680.39     86.03 o 
  -4   1   9      811.45      772.04     17.23 o 
  -3   1   9      402.70      359.89      8.43 o 
  -2   1   9        2.88        3.15      2.47 o 
  -1   1   9     7752.69     7778.68     79.49 o 
   0   1   9     8231.42     8470.03     76.57 o 
   1   1   9      147.45      126.14      4.06 o 
   2   1   9     7459.58     7583.84    135.36 o 
   3   1   9      572.25      593.79     14.04 o 
   4   1   9      377.08      375.13     10.71 o 
   5   1   9      207.64      220.48     13.42 o 
   6   1   9     3200.80     3316.17     66.59 o 
   7   1   9     1323.20     1425.05     40.45 o 
   8   1   9       30.47       19.67     15.99 o 
  -9   2   9        5.07        1.71      6.12 o 
  -8   2   9        9.62        0.64      6.01 o 
  -7   2   9        2.11        1.95      6.24 o 
  -6   2   9       41.14       53.79      7.03 o 
  -5   2   9      493.04      508.08     16.30 o 
  -4   2   9        1.05        4.87      2.69 o 
  -3   2   9      240.94      223.79      6.67 o 
  -2   2   9     1355.42     1374.88     19.26 o 
  -1   2   9     2011.28     2119.70     26.27 o 
   0   2   9      321.42      334.59      6.32 o 
   1   2   9     2004.28     1935.74     26.19 o 
   2   2   9     1298.79     1314.74     19.03 o 
   3   2   9     1278.35     1387.48     31.06 o 
   4   2   9       15.84       24.95      7.23 o 
   5   2   9        7.03        7.96      4.36 o 
   6   2   9      249.15      256.17     17.16 o 
   7   2   9        2.10        4.43     10.19 o 
  -9   3   9        8.28       12.85      7.55 o 
  -8   3   9      681.84      792.93     24.15 o 
  -7   3   9      817.41      894.26     24.56 o 
  -6   3   9      233.57      228.47     11.66 o 
  -5   3   9      836.04      799.71     26.62 o 
  -4   3   9       61.10       67.98      4.82 o 
  -3   3   9      209.81      174.88      6.06 o 
  -2   3   9       52.67       64.33      4.08 o 
  -1   3   9     8629.95     8768.55     89.18 o 
   0   3   9     3241.22     3225.40     32.47 o 
   1   3   9      819.27      780.27     11.10 o 
   2   3   9     3263.84     3237.77     38.38 o 
   3   3   9     1764.65     1813.58     41.89 o 
   4   3   9     1041.82     1017.26     23.16 o 
   5   3   9      920.10      927.07     39.43 o 
   6   3   9      544.37      609.46     23.84 o 
   7   3   9      845.80      848.74     33.96 o 
  -8   4   9       19.39       20.14     11.37 o 
  -7   4   9      516.61      520.23     18.38 o 
  -6   4   9      681.46      629.19     19.31 o 
  -5   4   9      271.86      221.34      8.98 o 
  -4   4   9       13.38        9.18      3.21 o 
  -3   4   9      203.49      163.07      6.95 o 
  -2   4   9      401.40      417.07     16.03 o 
  -1   4   9        8.20       19.41      2.84 o 
   0   4   9       67.17       82.58      4.19 o 
   1   4   9     1624.25     1580.05     18.61 o 
   2   4   9      197.35      148.98      6.01 o 
   3   4   9        0.54        0.00      2.36 o 
   4   4   9       41.15       30.33      3.93 o 
   5   4   9      194.31      167.76     12.15 o 
   6   4   9      171.54      144.85     18.27 o 
   7   4   9       76.47       67.67     22.51 o 
  -8   5   9      482.73      465.56     18.81 o 
  -7   5   9     1663.33     1578.45     35.29 o 
  -6   5   9       14.71       15.10      4.71 o 
  -5   5   9       97.14       91.26      6.45 o 
  -4   5   9       50.65       37.14      5.78 o 
  -3   5   9       56.00       70.48      8.03 o 
  -2   5   9     1685.23     1730.48     23.65 o 
  -1   5   9     1894.74     1877.21     45.11 o 
   0   5   9     1480.59     1428.11     20.05 o 
   1   5   9      560.44      622.57     10.07 o 
   2   5   9      132.89      151.87      6.32 o 
   3   5   9        5.11        6.25      2.78 o 
   4   5   9      388.38      396.33     10.74 o 
   5   5   9       11.21       18.95      6.69 o 
   6   5   9      813.19      838.55     28.06 o 
   7   5   9      294.40      329.77     19.49 o 
  -8   6   9       20.83       14.43      6.80 o 
  -7   6   9      357.38      332.32     25.72 o 
  -6   6   9     2061.68     2140.27     58.33 o 
  -5   6   9      752.93      786.82     18.14 o 
  -4   6   9      141.89      131.09      8.91 o 
  -3   6   9      709.46      696.45     14.96 o 
  -2   6   9      441.22      421.24     14.63 o 
  -1   6   9        2.29        4.71      2.51 o 
   0   6   9      993.90      942.74     15.55 o 
   1   6   9     3057.13     3014.40     37.19 o 
   2   6   9      316.12      348.99      9.49 o 
   3   6   9        5.86        9.43      3.12 o 
   4   6   9      352.24      366.36     16.03 o 
   5   6   9     1727.91     1711.93     64.95 o 
   6   6   9        4.22        2.79      6.90 o 
   7   6   9      191.45      210.41     23.43 o 
  -8   7   9      197.07      204.42     13.52 o 
  -7   7   9      266.41      240.64     18.38 o 
  -6   7   9      235.36      212.74     12.74 o 
  -5   7   9        0.64        0.86      3.34 o 
  -4   7   9      109.72      122.31     19.14 o 
  -3   7   9       54.59       58.85      6.46 o 
  -2   7   9       16.23       21.73      4.42 o 
  -1   7   9     2026.53     2096.39     31.58 o 
   0   7   9     1873.80     1836.42     37.27 o 
   1   7   9       16.89       16.65      4.13 o 
   2   7   9       67.90       78.98      5.53 o 
   3   7   9       12.81       13.06      3.61 o 
   4   7   9       99.26      102.59      7.68 o 
   5   7   9        9.95        8.22      6.77 o 
   6   7   9      127.41      118.13     12.76 o 
   7   7   9      127.75      157.07     21.70 o 
  -8   8   9       67.25       74.62     14.91 o 
  -7   8   9      170.90      148.61     19.46 o 
  -6   8   9      243.99      225.99     18.43 o 
  -5   8   9       36.77       58.30      7.47 o 
  -4   8   9       52.64       48.06      6.94 o 
  -3   8   9     4333.30     4387.09     70.36 o 
  -2   8   9     3688.63     3813.13     51.38 o 
  -1   8   9      246.33      232.79      9.07 o 
   0   8   9     2898.01     2968.19     42.70 o 
   1   8   9     4598.84     4599.63    112.62 o 
   2   8   9      860.16      879.73     17.09 o 
   3   8   9      272.69      290.57     11.65 o 
   4   8   9     1815.14     1766.76     32.34 o 
   5   8   9      579.49      559.38     17.35 o 
   6   8   9        3.20        0.24      6.92 o 
  -7   9   9        1.40        0.37      9.16 o 
  -6   9   9       54.94       32.43     10.42 o 
  -5   9   9       32.76       34.33      6.72 o 
  -4   9   9       33.55       33.48      6.53 o 
  -3   9   9      109.78      120.02      8.93 o 
  -2   9   9      233.76      238.19      9.57 o 
  -1   9   9        0.76        0.00      3.55 o 
   0   9   9       67.38       74.26      5.95 o 
   1   9   9     1026.55      985.49     26.10 o 
   2   9   9      768.14      763.17     22.99 o 
   3   9   9       19.80       15.46      7.36 o 
   4   9   9      323.72      292.51     26.30 o 
   5   9   9      238.70      233.84     12.90 o 
   6   9   9       24.98       18.61      8.69 o 
  -7  10   9      186.67      170.97     19.33 o 
  -6  10   9      526.32      498.28     27.64 o 
  -5  10   9      645.01      667.14     21.44 o 
  -4  10   9       42.17       38.82      6.79 o 
  -3  10   9     2892.07     2879.77     52.01 o 
  -2  10   9      142.19      130.53      7.90 o 
  -1  10   9       24.52       27.83      6.51 o 
   0  10   9      108.90      121.69      9.98 o 
   1  10   9      627.70      645.78     21.27 o 
   2  10   9      367.04      389.61     21.78 o 
   3  10   9      106.15      116.53     10.73 o 
   4  10   9     2090.19     2122.11     38.48 o 
   5  10   9      630.17      656.37     19.96 o 
  -6  11   9       35.21       21.35      8.05 o 
  -5  11   9       62.73       88.46     14.06 o 
  -4  11   9      729.72      744.48     22.73 o 
  -3  11   9       30.77       28.28      9.26 o 
  -2  11   9      156.28      154.46     10.36 o 
  -1  11   9       26.13       23.93      4.99 o 
   0  11   9        8.43        9.17      5.68 o 
   1  11   9      730.37      761.19     35.07 o 
   2  11   9        3.85        0.00      5.70 o 
   3  11   9      140.43      137.30     15.27 o 
   4  11   9       38.35       23.50      6.66 o 
   5  11   9      297.78      302.58     14.49 o 
  -5  12   9      207.10      226.74     13.53 o 
  -4  12   9      292.49      266.58     17.33 o 
  -3  12   9      760.17      782.08     33.64 o 
  -2  12   9       81.93       40.38     10.05 o 
  -1  12   9       11.62        9.10      5.80 o 
   0  12   9       30.65       41.76     15.04 o 
   1  12   9      649.58      649.47     22.66 o 
   2  12   9      460.36      502.24     20.42 o 
   3  12   9       60.71       44.22     16.20 o 
   4  12   9      690.30      656.78     24.86 o 
  -5  13   9      444.75      451.08     19.23 o 
  -4  13   9     1129.05     1180.30     62.71 o 
  -3  13   9      312.01      352.11     23.01 o 
  -2  13   9      140.40      110.04      9.98 o 
  -1  13   9        3.58        4.74      5.80 o 
   0  13   9      107.64      109.80     10.93 o 
   1  13   9        8.64       14.79      7.03 o 
   2  13   9      573.88      596.54     23.05 o 
   3  13   9      394.98      435.09     20.50 o 
  -4  14   9        4.26        6.53      8.74 o 
  -3  14   9      472.95      483.33     47.95 o 
  -2  14   9      230.26      237.43     20.43 o 
  -1  14   9      214.86      201.98     18.80 o 
   0  14   9       91.44       89.09     22.04 o 
   1  14   9      303.08      334.30     18.03 o 
   2  14   9      350.97      346.50     38.09 o 
  -2  15   9      142.13      168.92     18.75 o 
  -1  15   9      182.49      204.19     19.59 o 
   0  15   9      176.86      232.23     15.58 o 
  -9   0  10      156.25      188.88     19.75 o 
  -8   0  10       10.43        9.32      9.63 o 
  -7   0  10      165.90      165.65     15.64 o 
  -6   0  10      213.08      214.26     16.12 o 
  -5   0  10     1394.55     1347.24     28.76 o 
  -4   0  10       29.59       28.58      4.79 o 
  -3   0  10      242.33      196.33      9.24 o 
  -2   0  10     2029.35     1880.77     34.81 o 
  -1   0  10      638.68      627.84     16.37 o 
   0   0  10     3073.81     2821.25     49.16 o 
   1   0  10      145.57      110.25      5.11 o 
   2   0  10      568.81      611.03     24.35 o 
   3   0  10        1.22        2.38      3.72 o 
   4   0  10      188.28      208.45     11.70 o 
   5   0  10     1859.85     2005.11     63.08 o 
   6   0  10       13.74       11.26     10.53 o 
   7   0  10     1803.16     1862.62     67.76 o 
  -9   1  10      428.20      483.02     29.59 o 
  -8   1  10      137.56      114.21     12.61 o 
  -7   1  10       14.32        6.40      5.17 o 
  -6   1  10        1.61        0.00      4.24 o 
  -5   1  10       49.81       55.01      6.99 o 
  -4   1  10      130.14      115.82      5.43 o 
  -3   1  10        3.84        2.08      2.11 o 
  -2   1  10      593.29      661.31     13.28 o 
  -1   1  10      295.78      293.86      7.79 o 
   0   1  10      862.00     1024.11     15.67 o 
   1   1  10       77.70       72.19      3.39 o 
   2   1  10      317.78      302.83     10.36 o 
   3   1  10       89.40       79.61      5.40 o 
   4   1  10        4.62        1.74      3.04 o 
   5   1  10        4.78        4.75      5.66 o 
   6   1  10      119.04      106.09     11.87 o 
   7   1  10        5.20        6.37      7.76 o 
  -9   2  10      640.70      757.62     24.81 o 
  -8   2  10       16.31        4.37     12.47 o 
  -7   2  10      370.29      354.44     24.17 o 
  -6   2  10      151.42      210.72     11.80 o 
  -5   2  10      135.88      128.39      9.71 o 
  -4   2  10       17.26       24.10      3.62 o 
  -3   2  10      683.22      568.07     11.44 o 
  -2   2  10     5637.17     5312.75     57.50 o 
  -1   2  10      270.92      272.62      7.48 o 
   0   2  10     1650.57     1531.27     20.70 o 
   1   2  10     1256.75     1153.13     14.77 o 
   2   2  10     1807.62     1791.77     24.90 o 
   3   2  10       15.37       12.96      3.90 o 
   4   2  10       73.30       74.50      5.85 o 
   5   2  10      263.79      274.80     12.39 o 
   6   2  10      132.75      121.54     10.00 o 
   7   2  10      554.13      565.04     24.79 o 
  -8   3  10      381.09      378.06     23.72 o 
  -7   3  10       36.30       49.90      7.83 o 
  -6   3  10       25.20       27.67      6.19 o 
  -5   3  10      164.40      166.51      9.97 o 
  -4   3  10      139.97      131.70      6.54 o 
  -3   3  10       81.09       98.16      5.09 o 
  -2   3  10     1790.95     1816.35     26.64 o 
  -1   3  10     2401.64     2459.21     40.77 o 
   0   3  10     1221.72     1275.29     18.41 o 
   1   3  10     1045.24     1068.72     14.13 o 
   2   3  10     4107.83     4085.98     54.16 o 
   3   3  10      337.24      324.27     11.57 o 
   4   3  10       19.59       36.77      7.22 o 
   5   3  10      125.26      130.42      9.32 o 
   6   3  10       21.64       20.06      6.46 o 
   7   3  10       63.10       67.34     20.20 o 
  -8   4  10       11.92        0.00      6.13 o 
  -7   4  10     1079.94     1061.27     27.77 o 
  -6   4  10      448.96      443.35     42.18 o 
  -5   4  10       73.70       78.08      7.84 o 
  -4   4  10        5.37        4.69      5.37 o 
  -3   4  10      908.57      781.87     14.20 o 
  -2   4  10     6149.66     6191.80     70.43 o 
  -1   4  10        6.61        8.65      2.52 o 
   0   4  10     4240.60     4142.67     46.38 o 
   1   4  10      188.35      166.64      5.11 o 
   2   4  10       39.91       30.85      4.79 o 
   3   4  10      224.82      263.19     10.52 o 
   4   4  10        3.38       12.25      5.76 o 
   5   4  10      161.51      163.87     12.41 o 
   6   4  10       84.93       74.07      8.83 o 
   7   4  10      689.90      735.88     28.60 o 
  -8   5  10      350.48      380.68     17.54 o 
  -7   5  10      387.66      394.60     16.85 o 
  -6   5  10        1.20       10.41      7.82 o 
  -5   5  10       87.52       84.59      7.91 o 
  -3   5  10       76.11       60.35      6.05 o 
  -2   5  10     2512.35     2501.14     31.73 o 
  -1   5  10     5022.59     5133.18     65.69 o 
   0   5  10     1489.16     1471.76     26.82 o 
   1   5  10       20.01       12.03      2.88 o 
   2   5  10      651.42      706.85     13.97 o 
   3   5  10      277.16      238.51      8.24 o 
   4   5  10       27.19       14.92     13.32 o 
   5   5  10       63.01       79.18     16.51 o 
   6   5  10      320.18      347.75     18.73 o 
   7   5  10      209.49      188.63     16.27 o 
  -8   6  10        5.90        3.70      7.01 o 
  -7   6  10      434.04      434.08     17.83 o 
  -6   6  10      277.39      247.69     13.17 o 
  -5   6  10      479.65      477.55     17.00 o 
  -4   6  10       57.83       60.51      7.09 o 
  -3   6  10       87.31       85.04      5.80 o 
  -2   6  10     1391.51     1419.39     21.44 o 
  -1   6  10       23.57       25.56      3.61 o 
   0   6  10      963.08      990.11     16.46 o 
   1   6  10       58.74       61.71      5.36 o 
   2   6  10       67.15       53.75      4.71 o 
   3   6  10      369.19      362.75     12.01 o 
   4   6  10      234.48      228.29     12.57 o 
   5   6  10      853.27      947.33     29.40 o 
   6   6  10       27.76       31.51     13.71 o 
   7   6  10      168.66      200.77     23.43 o 
  -8   7  10      817.94      862.81     26.67 o 
  -7   7  10      696.71      697.10     40.49 o 
  -6   7  10       49.26       56.55      8.11 o 
  -5   7  10      229.35      308.74     11.25 o 
  -4   7  10      439.89      430.93     15.60 o 
  -3   7  10      258.72      267.42     11.93 o 
  -2   7  10      733.82      709.81     16.77 o 
  -1   7  10     1986.83     1944.02     27.01 o 
   0   7  10     3556.54     3618.35     43.04 o 
   1   7  10      444.70      423.73     13.11 o 
   2   7  10      276.78      292.44      9.57 o 
   3   7  10      724.90      789.50     18.66 o 
   4   7  10       17.89       19.48      5.34 o 
   5   7  10      513.34      551.49     46.05 o 
   6   7  10      306.99      382.71     24.04 o 
  -7   8  10      372.15      373.01     25.12 o 
  -6   8  10       26.80       20.99      6.12 o 
  -5   8  10      336.84      326.70     16.49 o 
  -4   8  10      198.81      177.21     10.69 o 
  -3   8  10       11.02       18.35      5.24 o 
  -2   8  10      316.68      355.45     11.39 o 
  -1   8  10      939.17      976.00     19.62 o 
   0   8  10       76.58       72.43      6.60 o 
   1   8  10      389.61      365.85     12.70 o 
   2   8  10      472.77      475.70     12.53 o 
   3   8  10       60.72       55.41      6.49 o 
   4   8  10        8.49        6.03      4.84 o 
   5   8  10      237.78      217.29     15.73 o 
   6   8  10      399.46      394.78     21.41 o 
  -7   9  10      519.91      498.00     19.65 o 
  -6   9  10       13.34       18.80      9.26 o 
  -5   9  10      156.71      202.75     12.13 o 
  -4   9  10      526.91      582.37     19.15 o 
  -3   9  10       60.13       63.70      7.69 o 
  -2   9  10     1017.70     1028.07     20.90 o 
  -1   9  10      287.85      316.90     11.20 o 
   0   9  10     1623.05     1615.25     35.87 o 
   1   9  10       68.44       59.85      8.01 o 
   2   9  10      991.37      949.83     26.39 o 
   3   9  10     2691.82     2713.70     68.95 o 
   4   9  10       84.04       90.95      8.51 o 
   5   9  10      404.11      394.80     15.22 o 
   6   9  10      246.18      276.54     18.73 o 
  -6  10  10       30.80       24.35      6.93 o 
  -5  10  10      194.48      193.84     12.30 o 
  -4  10  10        2.17        1.22      4.88 o 
  -3  10  10      224.48      224.26     16.49 o 
  -2  10  10      163.17      156.85      8.55 o 
  -1  10  10      879.58      892.85     31.01 o 
   0  10  10      165.77      141.92     10.89 o 
   1  10  10      632.77      646.80     21.68 o 
   2  10  10     1879.60     1735.77     39.56 o 
   3  10  10       24.30       16.57      7.11 o 
   4  10  10      337.46      312.39     13.84 o 
   5  10  10       85.15       73.42      8.87 o 
  -6  11  10       39.33       32.84      7.63 o 
  -5  11  10     2656.94     2520.37     50.22 o 
  -4  11  10     2881.15     2865.62     67.03 o 
  -3  11  10      112.91      104.37      9.54 o 
  -2  11  10      244.75      236.84     12.65 o 
  -1  11  10        5.31        0.00      4.84 o 
   0  11  10      258.29      286.62     14.92 o 
   1  11  10       46.16       38.32      7.85 o 
   2  11  10     1033.35      989.77     28.80 o 
   3  11  10      415.78      479.53     20.33 o 
   4  11  10       89.88       97.73      9.52 o 
  -5  12  10      359.13      345.43     24.41 o 
  -4  12  10       84.67      103.38     12.79 o 
  -3  12  10      356.50      364.42     23.59 o 
  -2  12  10       55.49       60.66     11.95 o 
  -1  12  10       77.43       90.83      9.93 o 
   0  12  10       32.60       34.92      8.16 o 
   1  12  10      805.66      794.32     25.81 o 
   2  12  10      279.69      279.61     16.19 o 
   3  12  10      193.66      190.18     14.52 o 
   4  12  10      205.82      206.23     15.42 o 
  -4  13  10     1739.18     1719.82     78.22 o 
  -3  13  10       15.21       34.17     10.95 o 
  -2  13  10      169.02      180.87     17.96 o 
  -1  13  10      170.14      196.00     13.70 o 
   0  13  10      251.01      264.03     15.81 o 
   1  13  10       10.88       15.98      7.94 o 
   2  13  10      230.64      226.57     15.46 o 
   3  13  10      545.45      560.20     27.62 o 
  -3  14  10      559.04      594.30     23.96 o 
  -2  14  10       30.45       39.70     11.37 o 
  -1  14  10       59.59       53.76     12.37 o 
   0  14  10      193.27      183.50     29.64 o 
   1  14  10      816.47      810.40     30.51 o 
   2  14  10      242.06      263.63     17.00 o 
  -8   1  11     1859.40     1794.11     40.04 o 
  -7   1  11        0.71        3.73      5.47 o 
  -6   1  11      191.19      189.09     18.83 o 
  -5   1  11     5158.04     5115.18     80.39 o 
  -4   1  11     3530.21     3523.99     41.88 o 
  -3   1  11       81.84       66.76      5.20 o 
  -2   1  11     6003.18     5640.77     61.19 o 
  -1   1  11     3448.49     3466.07     40.30 o 
   0   1  11      332.50      332.80      8.35 o 
   1   1  11       12.30       16.25      2.27 o 
   2   1  11      255.46      223.38     20.57 o 
   3   1  11     3408.95     3480.39     58.21 o 
   4   1  11      218.89      222.58      9.15 o 
   5   1  11     1651.81     1672.97     40.20 o 
   6   1  11     1936.06     2090.44     49.39 o 
   7   1  11        2.63        6.37      8.01 o 
  -8   2  11        6.02        0.00      7.00 o 
  -7   2  11        5.14        2.46      5.40 o 
  -6   2  11        8.90       13.05      5.36 o 
  -5   2  11       87.31       71.91      7.78 o 
  -4   2  11      628.43      606.90     12.64 o 
  -3   2  11      167.82      160.68      6.97 o 
  -2   2  11      313.78      290.91      8.27 o 
  -1   2  11     2442.58     2486.85     31.05 o 
   0   2  11       98.34      114.56      5.03 o 
   1   2  11       65.17       51.78      4.58 o 
   2   2  11      307.81      277.27     11.72 o 
   3   2  11     2150.41     2146.99     35.89 o 
   4   2  11      575.20      594.04     14.65 o 
   5   2  11      346.40      330.80     13.72 o 
   6   2  11       38.51       33.85      7.20 o 
   7   2  11       74.35       73.79     13.03 o 
  -8   3  11     1642.62     1555.36     36.83 o 
  -7   3  11        5.07        6.63      5.99 o 
  -6   3  11       29.86       38.92      6.97 o 
  -5   3  11       92.71       80.55     14.14 o 
  -4   3  11     1112.33     1166.77     18.96 o 
  -3   3  11      781.48      769.27     14.37 o 
  -2   3  11     2272.84     2261.55     29.33 o 
  -1   3  11     6303.70     6263.47     67.18 o 
   0   3  11      235.70      256.02      7.39 o 
   1   3  11      673.39      684.32     14.87 o 
   2   3  11     2644.44     2569.71     39.72 o 
   3   3  11     7645.73     7472.86     97.00 o 
   4   3  11       82.49       79.65      9.09 o 
   5   3  11     2663.96     2651.43     45.54 o 
   6   3  11     1170.72     1195.24     28.64 o 
   7   3  11       18.97       21.72      9.11 o 
  -8   4  11        0.77        9.18      6.82 o 
  -7   4  11      386.94      305.04     15.17 o 
  -6   4  11      674.25      696.58     31.80 o 
  -5   4  11      121.49      121.27      9.29 o 
  -4   4  11       89.12      102.59      8.22 o 
  -3   4  11      588.04      578.27     14.13 o 
  -2   4  11       23.90       17.91      3.28 o 
  -1   4  11      526.90      505.16     15.96 o 
   0   4  11      392.04      409.25      9.57 o 
   1   4  11     2336.17     2260.86     35.14 o 
   2   4  11     1267.78     1263.88     22.38 o 
   3   4  11      722.72      670.87     14.09 o 
   4   4  11      917.58      958.59     27.65 o 
   5   4  11      233.39      232.52     14.85 o 
   6   4  11       35.16       32.89     11.83 o 
   7   4  11       65.59       62.53     14.27 o 
  -8   5  11      855.31      949.07     28.15 o 
  -7   5  11       88.27       71.78      9.13 o 
  -6   5  11      393.69      403.70     22.91 o 
  -5   5  11       88.69       85.78     18.56 o 
  -4   5  11     1160.06     1172.43     27.42 o 
  -3   5  11      514.28      541.98     12.71 o 
  -2   5  11      671.20      667.66     13.44 o 
  -1   5  11     5494.99     5565.10     61.38 o 
   0   5  11       38.62       35.14      3.81 o 
   1   5  11     1333.72     1316.60     29.91 o 
   2   5  11       61.94       71.44      5.83 o 
   3   5  11     1093.55     1129.93     19.66 o 
   4   5  11      362.35      337.84     14.80 o 
   5   5  11      922.60      859.96     49.10 o 
   6   5  11      708.55      703.40     26.54 o 
  -8   6  11       21.79       16.43      7.28 o 
  -7   6  11     1011.24      956.51     27.42 o 
  -6   6  11     2055.67     1961.42     55.87 o 
  -5   6  11       89.45      102.93      9.12 o 
  -4   6  11      111.17      106.54     17.88 o 
  -3   6  11      297.03      240.72      9.18 o 
  -2   6  11      385.89      381.62     10.22 o 
  -1   6  11      293.47      295.90      8.90 o 
   0   6  11     1546.17     1618.30     24.90 o 
   1   6  11     3056.65     2941.65     44.13 o 
   2   6  11      203.43      196.83      7.86 o 
   3   6  11      119.05      114.02     11.19 o 
   4   6  11      523.73      520.41     20.75 o 
   5   6  11      135.11      125.90     12.59 o 
   6   6  11      220.11      188.65     20.22 o 
  -7   7  11        0.04        0.00      6.11 o 
  -6   7  11      189.23      176.97     12.21 o 
  -5   7  11       10.31       19.29      4.68 o 
  -4   7  11      618.73      562.12     18.28 o 
  -3   7  11      120.26      124.49      9.14 o 
  -2   7  11     2096.84     2178.82     33.90 o 
  -1   7  11      637.33      654.74     13.89 o 
   0   7  11     1394.80     1529.76     28.25 o 
   1   7  11      895.40      811.60     19.12 o 
   2   7  11       13.57       10.45      4.45 o 
   3   7  11      117.40      120.61      9.59 o 
   4   7  11      462.02      468.76     15.22 o 
   5   7  11      191.89      201.83     25.56 o 
   6   7  11      228.96      220.25     16.82 o 
  -7   8  11      735.35      678.93     28.38 o 
  -6   8  11      341.73      363.83     16.07 o 
  -5   8  11        1.45        0.00      3.91 o 
  -4   8  11      186.09      207.63     11.92 o 
  -3   8  11     1965.47     1927.03     38.66 o 
  -2   8  11      847.10      861.85     18.87 o 
  -1   8  11      191.90      182.92      8.69 o 
   0   8  11      511.08      503.37     15.13 o 
   1   8  11      993.09     1018.41     22.47 o 
   2   8  11      133.75      124.94      8.48 o 
   3   8  11      371.05      384.91     20.88 o 
   4   8  11     1777.36     1791.36     33.53 o 
   5   8  11      383.12      400.07     20.31 o 
   6   8  11        2.88        6.40      8.19 o 
  -7   9  11      146.97      140.62     24.04 o 
  -6   9  11      124.28      109.57     10.51 o 
  -5   9  11       17.92       19.63     13.76 o 
  -4   9  11        1.21        4.23      4.77 o 
  -3   9  11      578.09      607.19     19.43 o 
  -2   9  11       19.38       18.65      4.66 o 
  -1   9  11       15.36       23.41      6.42 o 
   0   9  11        0.50        0.00      4.94 o 
   1   9  11      963.20      900.59     24.79 o 
   2   9  11       57.93       45.21      8.12 o 
   3   9  11      136.65      121.13      9.14 o 
   4   9  11        0.31        0.00      5.03 o 
   5   9  11        0.03        3.38      7.03 o 
  -6  10  11      794.41      766.63     31.51 o 
  -5  10  11       83.18       71.29      9.14 o 
  -4  10  11      431.67      416.90     49.13 o 
  -3  10  11     2536.16     2620.54     49.76 o 
  -2  10  11      709.71      774.63     20.69 o 
  -1  10  11      215.01      217.89     25.35 o 
   0  10  11      240.69      257.93     26.72 o 
   1  10  11      977.91      967.71     30.54 o 
   2  10  11       24.08       14.20      6.74 o 
   3  10  11      314.98      349.46     17.55 o 
   4  10  11      763.95      776.73     21.59 o 
   5  10  11      290.03      303.63     19.34 o 
  -5  11  11      190.54      227.98     38.01 o 
  -4  11  11       72.82       77.43      9.71 o 
  -3  11  11       62.99       47.92     11.00 o 
  -2  11  11        0.38        4.42      7.47 o 
  -1  11  11        4.06        3.95      9.42 o 
   0  11  11        2.11        3.28      5.96 o 
   1  11  11       20.74       12.21      9.40 o 
   2  11  11       98.02      138.21     12.27 o 
   3  11  11        2.73        6.99     13.34 o 
   4  11  11      119.34      106.21     13.13 o 
  -5  12  11      397.34      401.78     18.25 o 
  -4  12  11       86.14       91.62     19.49 o 
  -3  12  11      875.76     1016.93     40.43 o 
  -2  12  11       11.55       14.43      8.68 o 
  -1  12  11       85.98       94.06     10.68 o 
   0  12  11      681.43      712.68     24.49 o 
   1  12  11     1198.63     1201.92     33.23 o 
   2  12  11       71.67       81.23     15.59 o 
   3  12  11       55.35       67.19     10.56 o 
  -4  13  11      139.78      112.42     16.01 o 
  -3  13  11        9.48        2.69      5.76 o 
  -2  13  11        3.96        2.11      8.26 o 
  -1  13  11      168.50      174.82     13.50 o 
   0  13  11      337.78      350.15     36.49 o 
   1  13  11       72.69       76.69     11.08 o 
   2  13  11      483.17      504.43     22.16 o 
  -2  14  11        9.63       21.12     10.47 o 
  -1  14  11       45.60       46.87     12.16 o 
   0  14  11      190.21      210.69     15.54 o 
  -8   0  12        2.75        6.11      9.05 o 
  -7   0  12        4.76        4.58      8.00 o 
  -6   0  12        8.76        6.90      7.79 o 
  -5   0  12      268.29      235.69     17.12 o 
  -4   0  12     7176.31     7166.24    122.52 o 
  -3   0  12     6001.53     6100.09     94.16 o 
  -2   0  12     1785.07     1671.87     33.50 o 
  -1   0  12     1675.24     1777.87     34.70 o 
   0   0  12     1409.16     1472.03     30.04 o 
   1   0  12        6.75        0.11      5.84 o 
   2   0  12      485.38      441.67     24.49 o 
   3   0  12      411.63      446.42     17.08 o 
   4   0  12     2281.80     2266.79     47.94 o 
   5   0  12      175.20      200.46     19.43 o 
   6   0  12     1054.14     1097.81     47.39 o 
   7   0  12      835.76      881.03     45.71 o 
  -8   1  12        0.12        0.00      6.81 o 
  -7   1  12        2.23        0.00      5.71 o 
  -6   1  12        0.31        0.00      4.53 o 
  -5   1  12      381.62      374.56     12.24 o 
  -4   1  12       49.07       43.08      4.47 o 
  -3   1  12       31.38       30.72      3.84 o 
  -2   1  12      118.83      113.05      5.62 o 
  -1   1  12     1300.68     1202.42     18.71 o 
   0   1  12      776.88      835.57     14.74 o 
   1   1  12       25.47       19.46      3.77 o 
   2   1  12      169.93      156.71     11.11 o 
   3   1  12      500.78      527.17     14.89 o 
   4   1  12        0.04        0.00      3.60 o 
   5   1  12        1.46        0.00      5.69 o 
   6   1  12        1.73        0.33      7.09 o 
   7   1  12        0.05        0.00      7.18 o 
  -8   2  12      140.93      163.10     12.51 o 
  -7   2  12      138.68      158.84     11.78 o 
  -6   2  12       89.73       79.63      9.11 o 
  -5   2  12      143.31      141.05      9.73 o 
  -4   2  12     1125.30     1060.97     18.20 o 
  -3   2  12     4592.88     4595.08     52.45 o 
  -2   2  12      574.98      558.02     12.00 o 
  -1   2  12     3507.92     3490.53     46.87 o 
   0   2  12     2726.24     2684.34     33.17 o 
   1   2  12       36.80       40.77      4.71 o 
   2   2  12     1610.61     1553.08     52.31 o 
   3   2  12      125.44      119.90      6.89 o 
   4   2  12     2614.81     2690.26     54.42 o 
   5   2  12      161.66      180.30     12.02 o 
   6   2  12      376.33      397.73     16.56 o 
  -8   3  12      371.54      415.04     21.70 o 
  -7   3  12       72.85       60.10     10.84 o 
  -6   3  12       41.26       43.68      7.35 o 
  -5   3  12        1.80        3.26      5.76 o 
  -4   3  12        7.38        3.75      2.97 o 
  -3   3  12       74.63       83.91      7.91 o 
  -2   3  12      591.72      546.03     12.37 o 
  -1   3  12     2345.70     2309.43     26.71 o 
   0   3  12      265.74      257.10      7.72 o 
   1   3  12       15.76       13.71      3.75 o 
   2   3  12      117.22       97.01      6.64 o 
   3   3  12      424.79      433.38     18.11 o 
   4   3  12       11.66        3.38      5.80 o 
   5   3  12       14.31       20.63      5.94 o 
   6   3  12      323.62      317.42     20.96 o 
  -8   4  12      517.23      494.21     21.51 o 
  -7   4  12      135.62      134.90     11.17 o 
  -6   4  12      157.00      163.39     22.28 o 
  -5   4  12       18.09       24.67      7.29 o 
  -4   4  12      117.39       94.53      9.95 o 
  -3   4  12     1446.11     1417.46     22.06 o 
  -2   4  12      430.51      401.52     10.32 o 
  -1   4  12     1147.19     1135.34     18.46 o 
   0   4  12      237.23      283.90      9.97 o 
   1   4  12      203.14      192.48      8.67 o 
   2   4  12     1638.74     1523.04     30.41 o 
   3   4  12       65.07       74.90      9.06 o 
   4   4  12     1303.15     1295.03     33.87 o 
   5   4  12        4.88        6.70      6.45 o 
   6   4  12      642.20      685.64     21.73 o 
  -8   5  12      814.02      904.84     27.94 o 
  -7   5  12      108.91       96.67     10.09 o 
  -6   5  12      563.09      537.44     19.13 o 
  -5   5  12      877.46      873.21     28.25 o 
  -4   5  12       28.40       21.69      5.75 o 
  -3   5  12      304.55      292.94      9.75 o 
  -2   5  12      741.60      752.16     14.84 o 
  -1   5  12     1491.69     1536.27     23.01 o 
   0   5  12      203.17      188.26      7.17 o 
   1   5  12       33.68       39.79      5.30 o 
   2   5  12       80.37      114.02      8.00 o 
   3   5  12       36.48       44.37      5.80 o 
   4   5  12        6.64        0.31      4.23 o 
   5   5  12      474.62      484.43     21.43 o 
   6   5  12      962.77      958.89     26.26 o 
  -7   6  12       24.40       32.74      8.06 o 
  -6   6  12       28.03       19.80     14.06 o 
  -5   6  12       84.68       76.61      8.55 o 
  -4   6  12       98.31       70.96      9.82 o 
  -3   6  12     1388.35     1330.72     24.37 o 
  -2   6  12       26.37       31.53      4.22 o 
  -1   6  12      200.27      196.62      7.76 o 
   0   6  12      417.48      420.84     13.33 o 
   1   6  12        9.25       12.88      4.37 o 
   2   6  12      267.63      284.14     11.34 o 
   3   6  12        6.08        7.83      5.20 o 
   4   6  12      683.99      696.49     25.38 o 
   5   6  12       27.23        8.52      7.59 o 
   6   6  12       98.52      109.02     23.75 o 
  -7   7  12      110.16      112.76     11.33 o 
  -6   7  12      857.83      859.47     25.61 o 
  -5   7  12      479.83      542.87     17.71 o 
  -4   7  12        5.27       10.08      5.06 o 
  -3   7  12      213.52      203.04     11.37 o 
  -2   7  12     2151.61     2292.92     35.84 o 
  -1   7  12     4046.63     4081.35     59.22 o 
   0   7  12      521.92      538.50     20.51 o 
   1   7  12     1571.25     1515.08     31.63 o 
   2   7  12      766.67      810.07     19.87 o 
   3   7  12      265.83      283.21     14.59 o 
   4   7  12       31.32       29.22     12.37 o 
   5   7  12      433.55      433.32     26.72 o 
  -7   8  12        0.44        0.00      6.55 o 
  -6   8  12       57.18       55.48      8.61 o 
  -5   8  12       91.77       96.45      9.87 o 
  -4   8  12        2.12        0.00      4.68 o 
  -3   8  12      658.39      667.03     20.45 o 
  -2   8  12        6.24       13.54      4.53 o 
  -1   8  12      136.63      136.57      8.84 o 
   0   8  12       17.65        9.60      4.59 o 
   1   8  12      102.02       99.15      8.10 o 
   2   8  12      160.13      150.89     11.28 o 
   3   8  12      236.22      247.48     12.78 o 
   4   8  12      320.88      294.70     15.79 o 
   5   8  12       34.71       39.86      9.71 o 
  -6   9  12      171.38      158.61     12.33 o 
  -5   9  12      326.56      335.35     15.72 o 
  -4   9  12       55.49       64.92      8.45 o 
  -3   9  12       30.69       32.39      6.71 o 
  -2   9  12     2483.33     2582.54     40.28 o 
  -1   9  12      636.14      631.73     21.27 o 
   0   9  12       29.34       31.19      7.30 o 
   1   9  12     1257.66     1274.78     27.09 o 
   2   9  12     2212.37     2225.57     54.42 o 
   3   9  12      207.55      233.08     14.56 o 
   4   9  12      146.45      173.07     13.31 o 
   5   9  12      640.55      679.73     40.22 o 
  -6  10  12       96.45      119.50     11.46 o 
  -5  10  12       11.81       12.37     11.87 o 
  -4  10  12        8.22        3.16      7.95 o 
  -3  10  12        0.23        2.32      6.79 o 
  -2  10  12       45.39       80.46     13.11 o 
  -1  10  12       44.25       37.73      7.92 o 
   0  10  12       70.27       70.63     10.45 o 
   1  10  12       24.15       18.13      7.09 o 
   2  10  12        1.03        0.00      6.05 o 
   3  10  12        1.57        0.00      5.63 o 
   4  10  12        1.79       16.10     10.26 o 
  -5  11  12      959.42      967.75     28.37 o 
  -4  11  12      265.86      319.43     19.35 o 
  -3  11  12      147.59      174.13     17.33 o 
  -2  11  12      348.96      392.75     24.64 o 
  -1  11  12       19.22        9.38      6.96 o 
   0  11  12      229.72      209.68     17.35 o 
   1  11  12      296.31      311.61     26.35 o 
   2  11  12      409.59      443.58     20.04 o 
   3  11  12       19.74       34.61      9.11 o 
  -4  12  12      371.74      408.34     22.33 o 
  -3  12  12      206.83      223.58     14.88 o 
  -2  12  12      172.92      192.19     18.49 o 
  -1  12  12      446.75      462.79     20.15 o 
   0  12  12      452.23      542.66     27.99 o 
   1  12  12      129.60      130.41     12.82 o 
   2  12  12       18.81       25.19     15.85 o 
   3  12  12       45.17       55.13     10.03 o 
  -3  13  12       30.03       33.17     11.74 o 
  -2  13  12      151.03      141.38     17.27 o 
  -1  13  12       10.85       21.82      8.30 o 
   0  13  12        2.79        0.08      7.26 o 
   1  13  12      148.85      159.94     14.07 o 
  -8   1  13        4.14        0.00      5.82 o 
  -7   1  13       33.82       27.39      7.39 o 
  -6   1  13      209.17      178.93     11.80 o 
  -5   1  13     2289.08     2377.33     37.70 o 
  -4   1  13     2889.66     2853.81     36.72 o 
  -3   1  13      407.19      370.96     10.09 o 
  -2   1  13     1493.69     1349.38     21.00 o 
  -1   1  13      190.79      176.28      7.03 o 
   0   1  13        4.85        4.68      2.89 o 
   1   1  13        6.77       15.47      5.62 o 
   2   1  13     1053.74     1052.12     29.47 o 
   3   1  13      655.71      653.86     23.09 o 
   4   1  13      618.42      595.63     19.80 o 
   5   1  13      800.29      847.37     38.05 o 
   6   1  13      298.24      319.40     37.99 o 
  -8   2  13       78.46       73.66     10.49 o 
  -7   2  13       42.16       53.15     10.79 o 
  -6   2  13        3.07        2.02      5.35 o 
  -5   2  13      363.59      351.08     13.57 o 
  -4   2  13     1111.63     1109.20     19.25 o 
  -3   2  13      441.31      416.35     17.68 o 
  -2   2  13      384.93      401.91     10.36 o 
  -1   2  13      851.20      800.06     14.98 o 
   0   2  13      274.23      281.02      8.32 o 
   1   2  13       34.77       38.58      5.03 o 
   2   2  13      175.72      204.45     12.95 o 
   3   2  13      987.92     1003.21     61.39 o 
   4   2  13        3.67        9.22      6.32 o 
   5   2  13      220.28      224.47     13.44 o 
   6   2  13        6.52        9.13      7.66 o 
  -8   3  13      526.53      636.33     23.30 o 
  -7   3  13        0.01        0.00      5.25 o 
  -6   3  13        5.21        5.11      5.32 o 
  -5   3  13      741.94      745.81     21.99 o 
  -4   3  13     1160.48     1135.09     19.67 o 
  -3   3  13      974.10      912.51     26.21 o 
  -2   3  13     1329.47     1245.66     20.25 o 
  -1   3  13       47.61       44.11      3.86 o 
   0   3  13      211.47      212.84      7.47 o 
   1   3  13       23.42       10.56      3.83 o 
   2   3  13      722.74      747.35     20.05 o 
   3   3  13      529.20      535.47     45.34 o 
   4   3  13      982.54      927.03     36.04 o 
   5   3  13      382.60      434.41     20.48 o 
   6   3  13        5.59        8.23      8.16 o 
  -8   4  13      112.13      104.13     11.48 o 
  -7   4  13      259.39      297.70     15.70 o 
  -6   4  13      202.97      185.42     14.38 o 
  -5   4  13        0.21        1.80      4.93 o 
  -4   4  13      286.18      263.36     10.65 o 
  -3   4  13      815.26      796.16     19.22 o 
  -2   4  13       31.08       28.64      4.13 o 
  -1   4  13     1274.71     1240.73     20.11 o 
   0   4  13     2817.71     2817.23     42.93 o 
   1   4  13      484.97      463.61     13.85 o 
   2   4  13      503.05      485.98     19.78 o 
   3   4  13     1145.84     1071.00     64.63 o 
   4   4  13        1.88       15.59      9.84 o 
   5   4  13      324.92      310.70     18.29 o 
   6   4  13       38.65       29.79      9.08 o 
  -7   5  13       38.59       34.93      8.16 o 
  -6   5  13      321.86      295.58     15.08 o 
  -5   5  13      938.90      911.14     25.49 o 
  -4   5  13      319.56      318.54     14.20 o 
  -3   5  13      892.88      878.14     17.02 o 
  -2   5  13      728.21      713.57     14.86 o 
  -1   5  13      157.61      155.36      7.12 o 
   0   5  13       46.85       46.61      5.95 o 
   1   5  13       62.45       70.49      6.61 o 
   2   5  13      510.11      520.73     15.41 o 
   3   5  13      758.75      752.76     37.70 o 
   4   5  13      107.54      114.05     11.75 o 
   5   5  13      376.16      348.11     27.49 o 
   6   5  13       23.14       33.21      9.69 o 
  -7   6  13      630.17      677.91     23.68 o 
  -6   6  13      816.55      759.99     24.18 o 
  -5   6  13        1.85        3.97      5.15 o 
  -4   6  13      191.61      207.41     12.21 o 
  -3   6  13      678.24      660.36     14.68 o 
  -2   6  13      750.30      759.01     15.79 o 
  -1   6  13      907.13      934.55     17.51 o 
   0   6  13     2693.01     2701.17     42.85 o 
   1   6  13      946.69      925.42     21.27 o 
   2   6  13      247.97      224.04     10.57 o 
   3   6  13       15.01       11.00      9.53 o 
   4   6  13       48.02       52.02     14.22 o 
   5   6  13      290.65      341.73     28.54 o 
  -7   7  13       60.55       57.70      9.61 o 
  -6   7  13      108.22      111.79     10.92 o 
  -5   7  13      182.70      204.39     27.09 o 
  -4   7  13      250.58      260.13     21.93 o 
  -3   7  13       12.45        5.12      4.82 o 
  -2   7  13        3.32        7.46      4.03 o 
  -1   7  13      505.50      496.43     15.53 o 
   0   7  13       20.96       28.31      5.56 o 
   1   7  13        0.55        0.72      4.28 o 
   2   7  13      808.56      785.12     20.10 o 
   3   7  13      337.65      335.34     15.83 o 
   4   7  13      273.99      343.41     28.07 o 
   5   7  13      190.41      203.35     23.38 o 
  -6   8  13      311.85      292.83     15.33 o 
  -5   8  13       69.82       70.37      9.07 o 
  -4   8  13       38.18       51.30      7.79 o 
  -3   8  13      331.67      373.93     15.73 o 
  -2   8  13      847.60      885.88     24.96 o 
  -1   8  13        2.87        3.76      8.48 o 
   0   8  13      581.01      569.20     17.26 o 
   1   8  13      917.22      946.79     22.72 o 
   2   8  13      234.96      211.33     11.08 o 
   3   8  13      709.14      769.84     20.62 o 
   4   8  13      838.80      932.05     45.81 o 
   5   8  13      211.25      223.52     24.64 o 
  -6   9  13        1.17        5.91      6.02 o 
  -5   9  13       35.80       28.12      7.03 o 
  -4   9  13       22.08       14.53      6.12 o 
  -3   9  13        6.02        1.74      7.16 o 
  -2   9  13       15.42       11.72      6.27 o 
  -1   9  13      460.10      461.02     19.10 o 
   0   9  13      553.30      555.61     17.47 o 
   1   9  13      817.49      772.73     20.79 o 
   2   9  13        4.11        0.00      4.76 o 
   3   9  13       23.23       14.04      7.57 o 
   4   9  13      181.81      147.54     20.80 o 
  -5  10  13       56.75       62.99      9.27 o 
  -4  10  13      756.87      792.27     24.57 o 
  -3  10  13     1195.66     1206.96     44.50 o 
  -2  10  13      153.66      150.28     18.20 o 
  -1  10  13       83.74       93.01     22.33 o 
   0  10  13      478.58      517.85     20.42 o 
   1  10  13      565.84      526.50     20.97 o 
   2  10  13       99.73      100.70     11.05 o 
   3  10  13      415.72      455.60     30.93 o 
  -4  11  13       33.96       11.91     11.32 o 
  -3  11  13       40.00       33.05      7.36 o 
  -2  11  13      107.97      120.10     16.01 o 
  -1  11  13      409.17      440.66     19.62 o 
   0  11  13       22.09       17.97      7.95 o 
   1  11  13      392.84      397.38     42.39 o 
   2  11  13       45.77       35.50      8.72 o 
   3  11  13        2.42        0.16      7.49 o 
  -3  12  13      493.30      501.54     29.12 o 
  -2  12  13        1.18        2.68      8.74 o 
  -1  12  13      178.10      184.05     19.33 o 
   0  12  13      874.44      816.47     27.85 o 
   1  12  13      456.84      469.31     21.52 o 
   2  12  13       68.60       62.11     13.83 o 
  -1  13  13      819.12      919.20     41.07 o 
   0  13  13      311.75      315.01     18.75 o 
  -8   0  14       23.96        9.47     10.11 o 
  -7   0  14      130.97      133.69     16.64 o 
  -6   0  14       12.52        4.16      7.74 o 
  -5   0  14      633.30      632.97     29.01 o 
  -4   0  14    14551.56    14097.00    288.07 o 
  -3   0  14     1759.74     1611.72     45.68 o 
  -2   0  14      439.71      456.12     16.12 o 
  -1   0  14      216.65      181.91     10.42 o 
   0   0  14     1795.71     1812.53     36.82 o 
   1   0  14     1337.60     1348.08     48.81 o 
   2   0  14       56.29       51.23     11.69 o 
   3   0  14     2193.93     2177.98     69.72 o 
   4   0  14       48.68       23.96     10.74 o 
  -8   1  14        0.70        0.00      6.55 o 
  -7   1  14        1.50        0.56      5.80 o 
  -6   1  14       28.47       40.89      7.38 o 
  -5   1  14       18.49       26.74      8.66 o 
  -4   1  14      424.71      429.72     11.80 o 
  -3   1  14      131.81      116.49      6.48 o 
  -2   1  14        0.40        3.92      2.97 o 
  -1   1  14      339.50      333.85      9.61 o 
   0   1  14      441.75      428.70     11.24 o 
   1   1  14      106.18      103.53     10.20 o 
   2   1  14       50.62       44.45     19.09 o 
   3   1  14       43.76       31.47      8.09 o 
   4   1  14       18.80       12.29      6.68 o 
   5   1  14       17.67       22.64     10.63 o 
  -7   2  14      163.36      197.79     13.28 o 
  -6   2  14      137.21      139.34     10.93 o 
  -5   2  14       66.96       71.52      6.88 o 
  -4   2  14     5557.66     5552.23     63.52 o 
  -3   2  14      525.93      534.12     12.77 o 
  -2   2  14      543.96      538.28     12.56 o 
  -1   2  14      373.00      377.58     10.30 o 
   0   2  14      490.38      506.65     11.79 o 
   1   2  14     2166.09     2051.01     40.19 o 
   2   2  14      225.20      220.36     16.33 o 
   3   2  14     6480.16     6342.84    108.96 o 
   4   2  14      887.73      832.45     31.62 o 
   5   2  14      249.27      241.02     16.19 o 
  -7   3  14        0.63        0.00      5.89 o 
  -6   3  14       15.73       22.68      6.80 o 
  -5   3  14      232.04      231.42     13.85 o 
  -4   3  14      205.69      221.41      8.70 o 
  -3   3  14      208.89      192.87      9.58 o 
  -2   3  14      151.84      148.69      6.99 o 
  -1   3  14      188.78      194.77      7.66 o 
   0   3  14      481.42      487.81     14.37 o 
   1   3  14        8.06        7.52      4.06 o 
   2   3  14     1249.22     1218.97     44.81 o 
   3   3  14      314.56      253.49     15.64 o 
   4   3  14      806.79      786.96     27.30 o 
   5   3  14      255.37      205.98     22.59 o 
  -7   4  14      272.45      306.93     16.42 o 
  -6   4  14      351.69      351.56     16.16 o 
  -5   4  14      156.71      157.76     11.28 o 
  -4   4  14      803.54      810.84     19.47 o 
  -3   4  14      556.52      537.76     13.12 o 
  -2   4  14      242.24      221.33      7.50 o 
  -1   4  14      122.13      131.43      8.53 o 
   0   4  14     2049.60     2134.36     35.87 o 
   1   4  14     1295.06     1292.86     25.71 o 
   2   4  14      314.37      288.63     16.05 o 
   3   4  14     3007.11     2854.58     59.62 o 
   4   4  14      905.96      807.19     27.77 o 
   5   4  14      173.43      210.78     22.80 o 
  -7   5  14       12.06       11.79      6.98 o 
  -6   5  14      493.25      538.02     20.45 o 
  -5   5  14      421.19      420.47     17.40 o 
  -4   5  14       63.64       52.03      7.63 o 
  -3   5  14      211.46      221.20      8.87 o 
  -2   5  14      822.38      765.83     20.51 o 
  -1   5  14     1420.46     1399.47     22.61 o 
   0   5  14       23.97       23.29      5.22 o 
   1   5  14      680.15      694.95     18.16 o 
   2   5  14      577.46      571.33     21.06 o 
   3   5  14      268.02      218.26     14.98 o 
   4   5  14      710.37      656.10     44.34 o 
   5   5  14      141.49      133.75     19.91 o 
  -7   6  14      134.40      146.41     20.80 o 
  -6   6  14      740.03      741.54     24.44 o 
  -5   6  14       32.47       26.21      7.33 o 
  -4   6  14      775.52      817.64     19.57 o 
  -3   6  14      198.13      205.90     15.89 o 
  -2   6  14      929.56      981.41     20.64 o 
  -1   6  14      717.30      721.60     23.26 o 
   0   6  14      427.57      452.69     14.98 o 
   1   6  14      271.58      271.91     17.11 o 
   2   6  14       15.44       15.37      5.46 o 
   3   6  14      374.56      406.82     26.51 o 
   4   6  14       67.03       66.71     16.06 o 
   5   6  14       51.99       51.50     15.43 o 
  -6   7  14      841.19      812.85     21.00 o 
  -5   7  14      356.03      372.86     16.90 o 
  -4   7  14       55.40       62.72      9.50 o 
  -3   7  14      237.74      239.22     19.12 o 
  -2   7  14      877.89      868.96     21.43 o 
  -1   7  14      573.79      582.12     17.23 o 
   0   7  14      187.87      168.25      9.92 o 
   1   7  14      905.67      879.47     27.12 o 
   2   7  14     1090.31     1108.44     25.15 o 
   3   7  14       11.37       24.21      7.79 o 
   4   7  14       63.74       45.66     14.64 o 
  -6   8  14       48.95       41.27      8.54 o 
  -5   8  14        5.08        9.08      5.76 o 
  -4   8  14       78.97       88.96      9.63 o 
  -3   8  14        2.48        1.58      5.32 o 
  -2   8  14     1205.53     1307.43     33.05 o 
  -1   8  14      197.44      192.55     10.87 o 
   0   8  14      140.34      130.01     10.78 o 
   1   8  14      179.35      183.91     11.73 o 
   2   8  14       18.80       20.94      6.04 o 
   3   8  14      170.67      166.76     14.03 o 
   4   8  14       22.59       35.07     13.96 o 
  -5   9  14      139.49      138.30     11.91 o 
  -4   9  14       26.34       24.77      6.70 o 
  -3   9  14      172.82      210.78     18.96 o 
  -2   9  14     1456.04     1575.26     29.76 o 
  -1   9  14      104.93      129.78     11.58 o 
   0   9  14       10.17       15.74      6.56 o 
   1   9  14      603.10      603.48     18.83 o 
   2   9  14      510.29      541.30     17.89 o 
   3   9  14       73.26       98.24     16.64 o 
  -5  10  14        0.43        0.00      5.94 o 
  -4  10  14        3.12        1.29      8.08 o 
  -3  10  14      410.50      465.32     18.61 o 
  -2  10  14      101.64      102.79     15.17 o 
  -1  10  14        0.21        0.00      6.58 o 
   0  10  14       17.17       18.94      7.39 o 
   1  10  14      558.88      554.73     22.00 o 
   2  10  14        0.02        6.60      6.92 o 
   3  10  14        3.82        0.83      7.20 o 
  -4  11  14       44.75       48.70      8.67 o 
  -3  11  14      276.20      296.35     22.49 o 
  -2  11  14     2050.12     2210.57     67.66 o 
  -1  11  14      431.24      440.02     21.49 o 
   0  11  14        5.42       13.69      7.50 o 
   1  11  14      548.39      610.42     23.76 o 
   2  11  14      250.85      269.46     17.01 o 
  -2  12  14      108.07      131.01     18.38 o 
  -1  12  14        1.74       14.16      8.52 o 
   0  12  14      134.14      159.51     21.83 o 
  -7   1  15        3.95        0.00      6.66 o 
  -6   1  15      614.83      601.20     21.30 o 
  -5   1  15     1174.40     1206.08     29.06 o 
  -4   1  15       26.09       22.46      5.11 o 
  -3   1  15     2193.58     2210.19     31.23 o 
  -2   1  15      134.30      126.80      6.79 o 
  -1   1  15      220.75      196.46      7.83 o 
   0   1  15        1.70        4.30      3.24 o 
   1   1  15     1522.43     1544.84     38.64 o 
   2   1  15     1087.40     1078.19     31.75 o 
   3   1  15      170.43      169.89     13.71 o 
   4   1  15      981.71      965.98     31.31 o 
   5   1  15       87.99      109.05     17.96 o 
  -7   2  15       62.44       58.70     16.41 o 
  -6   2  15        0.11        0.00      7.66 o 
  -5   2  15       99.94       90.43      7.79 o 
  -4   2  15      421.30      405.10     14.60 o 
  -3   2  15       36.65       22.69      4.26 o 
  -2   2  15       14.46        8.95      3.49 o 
  -1   2  15        4.41        7.65      7.04 o 
   0   2  15      559.47      524.59     15.23 o 
   1   2  15       73.80       63.87      9.25 o 
   2   2  15       12.43        6.54      6.12 o 
   3   2  15      196.01      200.23     14.72 o 
   4   2  15      131.47       98.82     12.95 o 
   5   2  15       11.63       34.07     13.63 o 
  -7   3  15       60.56       55.73      9.26 o 
  -6   3  15      459.14      467.23     18.78 o 
  -5   3  15      475.15      537.55     21.24 o 
  -4   3  15       46.73       45.82      6.04 o 
  -3   3  15     1079.20     1093.82     25.53 o 
  -2   3  15       74.46       75.73      8.24 o 
  -1   3  15      421.75      397.22     13.44 o 
   0   3  15      301.82      277.57     11.40 o 
   1   3  15      133.95      128.43     12.55 o 
   2   3  15      745.83      696.14     24.98 o 
   3   3  15        0.08        0.00      7.53 o 
   4   3  15      595.24      613.29     24.68 o 
   5   3  15       65.44       76.93     16.64 o 
  -7   4  15      242.40      298.51     47.02 o 
  -6   4  15        0.51        0.00      7.00 o 
  -5   4  15      120.62      107.78     10.07 o 
  -4   4  15      278.79      319.42     12.33 o 
  -3   4  15      124.60      126.96      7.22 o 
  -2   4  15       22.16       25.35      3.90 o 
  -1   4  15      143.90      148.33      9.13 o 
   0   4  15        3.38       13.23      4.73 o 
   1   4  15        1.60        0.00      3.77 o 
   2   4  15        1.02        0.00      6.12 o 
   3   4  15      756.65      764.14     44.55 o 
   4   4  15       32.23       34.80     12.79 o 
   5   4  15       11.25        5.74     11.42 o 
  -7   5  15        0.47        0.12      6.58 o 
  -6   5  15      431.12      469.48     19.41 o 
  -5   5  15      529.86      543.33     20.47 o 
  -4   5  15      181.75      177.11     10.03 o 
  -3   5  15       94.07       93.93     10.00 o 
  -2   5  15        9.89       12.63      4.02 o 
  -1   5  15      429.52      453.21     19.98 o 
   0   5  15      279.19      269.09     14.47 o 
   1   5  15      681.84      726.33     19.23 o 
   2   5  15      254.23      229.50     22.91 o 
   3   5  15       24.36       38.48      8.63 o 
   4   5  15       73.51      103.73     18.43 o 
  -6   6  15        0.82        6.16      6.95 o 
  -5   6  15     1179.63     1139.44     56.52 o 
  -4   6  15      544.42      621.45     17.28 o 
  -3   6  15      141.74      144.18      8.25 o 
  -2   6  15        0.19        3.15      4.58 o 
  -1   6  15      900.09      932.68     22.44 o 
   0   6  15      607.13      612.03     17.77 o 
   1   6  15       85.13       83.94      7.92 o 
   2   6  15      174.99      162.05     10.14 o 
   3   6  15      470.83      462.55     21.28 o 
   4   6  15      292.64      286.76     27.06 o 
  -6   7  15      179.78      191.76     11.15 o 
  -5   7  15      623.01      639.92     22.34 o 
  -4   7  15       61.04       51.16      8.24 o 
  -3   7  15       10.44       11.74      8.63 o 
  -2   7  15        1.81        4.90      6.12 o 
  -1   7  15       17.53        4.93      5.52 o 
   0   7  15      146.66      146.88     12.33 o 
   1   7  15      357.19      360.22     19.94 o 
   2   7  15      104.71      113.67      9.31 o 
   3   7  15      272.80      323.99     27.49 o 
   4   7  15       53.31       71.35     17.27 o 
  -5   8  15      190.73      194.48     34.86 o 
  -4   8  15      402.67      455.57     26.70 o 
  -3   8  15      579.78      637.13     21.54 o 
  -2   8  15       42.37       40.00      8.50 o 
  -1   8  15     2066.65     2114.51     59.90 o 
   0   8  15      223.97      215.35     11.77 o 
   1   8  15        1.35        0.00      5.88 o 
   2   8  15      478.44      470.94     16.82 o 
  -5   9  15       10.60        4.82      6.29 o 
  -4   9  15      278.27      262.25     14.93 o 
  -3   9  15      101.36       95.07     14.04 o 
  -2   9  15       25.35       18.98      7.83 o 
  -1   9  15      183.35      190.36     22.22 o 
   0   9  15     1207.52     1174.52     27.44 o 
   1   9  15       48.59       56.28      8.08 o 
   2   9  15       25.20       21.63      7.08 o 
   3   9  15      508.52      546.62     37.64 o 
  -4  10  15      347.71      382.66     18.01 o 
  -3  10  15      230.01      252.16     21.80 o 
  -2  10  15      157.23      139.69     17.33 o 
  -1  10  15      984.79     1065.40     74.64 o 
   0  10  15      251.85      261.19     16.25 o 
   1  10  15        9.22       11.78      6.31 o 
   2  10  15      314.49      318.04     18.27 o 
  -3  11  15        8.06        8.84      9.58 o 
  -2  11  15      344.99      337.36     25.12 o 
  -1  11  15        0.12        0.00      7.38 o 
   0  11  15       72.07       66.40     10.84 o 
   1  11  15       43.82       23.38      8.67 o 
  -7   0  16      124.18       91.25     15.33 o 
  -6   0  16        0.98        5.74      8.00 o 
  -5   0  16      147.58      130.17     14.91 o 
  -4   0  16     1986.51     1980.98     42.25 o 
  -3   0  16       25.32       42.47      7.45 o 
  -2   0  16       49.16       35.72      6.74 o 
  -1   0  16      912.32      919.92     30.62 o 
   0   0  16     2448.93     2381.75     73.51 o 
   1   0  16        0.93        2.11      7.84 o 
   2   0  16      657.54      647.86     34.86 o 
   3   0  16      404.43      413.40     29.22 o 
   4   0  16      120.00      111.47     18.17 o 
  -7   1  16        1.54        6.01      9.55 o 
  -6   1  16        8.80        5.63      5.69 o 
  -5   1  16       65.69       69.08      7.23 o 
  -4   1  16      346.47      337.60     11.42 o 
  -3   1  16      153.48      164.78      7.99 o 
  -2   1  16       14.98       15.47      4.13 o 
  -1   1  16        3.71        4.59      3.45 o 
   0   1  16        6.96        7.50      4.55 o 
   1   1  16       10.15       10.31      6.50 o 
   2   1  16       64.32       63.03     12.97 o 
   3   1  16        0.14        0.00      5.48 o 
   4   1  16       48.88       42.52      9.76 o 
  -7   2  16      730.67      734.79     25.13 o 
  -6   2  16        1.45        7.71      5.88 o 
  -5   2  16      346.04      355.16     13.46 o 
  -4   2  16      850.71      879.43     20.92 o 
  -3   2  16      257.02      252.93      9.52 o 
  -2   2  16        2.82        3.01      3.26 o 
  -1   2  16      160.01      142.93      7.33 o 
   0   2  16      662.88      635.74     17.47 o 
   1   2  16      687.19      614.88     23.71 o 
   2   2  16     1514.64     1518.58     40.39 o 
   3   2  16      331.35      324.57     18.78 o 
   4   2  16      126.59      128.16     13.55 o 
  -6   3  16      175.43      165.07     12.62 o 
  -5   3  16      225.90      211.36     11.09 o 
  -4   3  16        6.20        6.71      4.60 o 
  -3   3  16      494.66      507.42     13.44 o 
  -2   3  16      581.84      547.65     17.24 o 
  -1   3  16       23.76       18.02      6.77 o 
   0   3  16      208.50      210.01     14.51 o 
   1   3  16      297.80      319.78     17.44 o 
   2   3  16       33.00       30.20      8.44 o 
   3   3  16       13.45       10.74      7.28 o 
   4   3  16      345.53      306.40     27.75 o 
  -6   4  16        0.66        0.81      6.07 o 
  -5   4  16     1480.82     1411.90     34.64 o 
  -4   4  16      348.48      339.48     13.16 o 
  -3   4  16       21.94       26.23      5.08 o 
  -2   4  16       62.84       58.38     11.64 o 
  -1   4  16      242.80      243.27     11.48 o 
   0   4  16      423.47      406.09     14.33 o 
   1   4  16      372.28      353.80     13.58 o 
   2   4  16     1539.63     1563.20     41.48 o 
   3   4  16      244.88      222.53     26.80 o 
   4   4  16      192.46      160.44     21.59 o 
  -6   5  16      292.65      292.54     28.38 o 
  -5   5  16      813.72      781.71     25.13 o 
  -4   5  16       14.44       10.11      5.39 o 
  -3   5  16      465.82      486.23     13.39 o 
  -2   5  16      998.45     1054.89     24.29 o 
  -1   5  16        5.47        4.33      4.70 o 
   0   5  16     1387.77     1387.84     39.39 o 
   1   5  16      235.85      273.23     20.11 o 
   2   5  16      272.63      244.52     17.49 o 
   3   5  16        0.14        0.00      5.89 o 
   4   5  16      215.69      216.89     24.80 o 
  -6   6  16       10.16        1.94      6.85 o 
  -5   6  16      558.08      545.33     21.13 o 
  -4   6  16       85.79       78.48      9.25 o 
  -3   6  16      140.99      142.35     16.26 o 
  -2   6  16       10.04       10.70      5.55 o 
  -1   6  16      156.45      158.09     10.35 o 
   0   6  16     2078.15     2059.78     38.53 o 
   1   6  16       28.86       26.35      6.58 o 
   2   6  16      800.20      763.12     28.03 o 
   3   6  16       42.88       50.76     10.13 o 
  -5   7  16      345.08      367.87     29.01 o 
  -4   7  16       69.16       61.34     13.47 o 
  -3   7  16       29.15       38.37      7.97 o 
  -2   7  16      444.75      457.07     16.46 o 
  -1   7  16       96.30       87.21      8.78 o 
   0   7  16      755.04      728.27     34.03 o 
   1   7  16      344.86      372.63     15.08 o 
   2   7  16      241.05      226.72     12.33 o 
   3   7  16       37.22       28.43     13.11 o 
  -5   8  16        8.95       13.70      6.71 o 
  -4   8  16      147.98      140.47     14.41 o 
  -3   8  16      573.12      622.91     40.15 o 
  -2   8  16        5.46        8.71      5.65 o 
  -1   8  16       12.93        7.88      5.82 o 
   0   8  16      502.13      524.58     26.48 o 
   1   8  16      566.80      558.81     18.59 o 
   2   8  16      142.65      146.25     10.82 o 
  -4   9  16        4.90        1.07      6.07 o 
  -3   9  16      242.06      245.32     21.59 o 
  -2   9  16     1082.99     1090.86     31.89 o 
  -1   9  16       34.60       41.73      7.59 o 
   0   9  16      105.30      115.78     11.12 o 
   1   9  16      147.51      143.23     11.29 o 
   2   9  16      529.51      588.82     19.78 o 
  -3  10  16      689.03      699.41     35.33 o 
  -2  10  16        0.75       10.16     10.63 o 
  -1  10  16      203.40      196.01     15.18 o 
   0  10  16      145.48      155.22     15.25 o 
   1  10  16      182.74      159.90     11.91 o 
  -6   1  17      912.25      925.23     27.91 o 
  -5   1  17       34.95       38.96      6.39 o 
  -4   1  17      353.47      340.91     11.68 o 
  -3   1  17     1351.47     1357.99     23.65 o 
  -2   1  17      741.66      776.09     23.42 o 
  -1   1  17      374.01      376.75     13.90 o 
   0   1  17     2221.32     2093.90     48.81 o 
   1   1  17     2590.76     2688.60     58.90 o 
   2   1  17       72.00       71.42     11.10 o 
   3   1  17      111.11      114.16     12.83 o 
   4   1  17        2.42        7.02     10.69 o 
  -6   2  17        5.62       17.13      6.73 o 
  -5   2  17        2.75        3.35      4.54 o 
  -4   2  17        9.05        5.59      4.06 o 
  -3   2  17      680.97      667.80     26.01 o 
  -2   2  17      115.58      120.74      9.03 o 
  -1   2  17       87.71       91.67      7.99 o 
   0   2  17      311.78      296.80     12.56 o 
   1   2  17       63.23       59.07     10.39 o 
   2   2  17        5.85       15.03      7.16 o 
   3   2  17      187.04      176.56     15.15 o 
   4   2  17       42.70       19.70      9.05 o 
  -6   3  17      613.55      672.20     23.96 o 
  -5   3  17       80.16       70.81      8.69 o 
  -4   3  17      392.87      401.96     14.41 o 
  -3   3  17      482.32      457.09     15.65 o 
  -2   3  17      999.32      970.88     23.29 o 
  -1   3  17      656.32      640.71     22.06 o 
   0   3  17     1066.02     1038.64     23.92 o 
   1   3  17     1898.68     1780.10     55.89 o 
   2   3  17       12.11       11.25      7.44 o 
   3   3  17      231.98      263.72     36.72 o 
   4   3  17      257.96      278.18     27.28 o 
  -6   4  17        1.68        9.79      6.88 o 
  -5   4  17      162.93      182.73     12.96 o 
  -4   4  17      610.27      611.36     22.72 o 
  -3   4  17       58.06       55.30      7.42 o 
  -2   4  17        1.78        0.00      4.25 o 
  -1   4  17      108.06      112.38      8.90 o 
   0   4  17      184.82      188.79     12.19 o 
   1   4  17       24.81       24.13      8.18 o 
   2   4  17      416.68      392.59     20.58 o 
   3   4  17      406.47      369.58     20.58 o 
  -5   5  17        1.59        0.00      6.12 o 
  -4   5  17      342.34      351.89     16.13 o 
  -3   5  17       40.37       44.64     10.96 o 
  -2   5  17      719.97      743.04     20.50 o 
  -1   5  17      181.12      184.89     11.03 o 
   0   5  17      894.45      930.89     28.30 o 
   1   5  17      852.50      842.16     30.25 o 
   2   5  17      174.03      161.18     14.70 o 
   3   5  17       46.10       44.94     10.11 o 
  -5   6  17      843.21      804.58     21.59 o 
  -4   6  17      464.42      490.25     19.71 o 
  -3   6  17       50.33       60.16      7.38 o 
  -2   6  17       77.41       88.03      8.77 o 
  -1   6  17      831.74      839.96     35.11 o 
   0   6  17      180.75      198.75     11.70 o 
   1   6  17      248.28      241.90     28.88 o 
   2   6  17      506.67      535.37     45.84 o 
   3   6  17      347.30      354.80     20.77 o 
  -4   7  17      104.26       90.43     10.52 o 
  -3   7  17        4.47        9.89      7.25 o 
  -2   7  17      189.97      200.85     14.23 o 
  -1   7  17        9.30       12.85      6.01 o 
   0   7  17       86.86      101.83      9.52 o 
   1   7  17      241.42      245.71     22.20 o 
   2   7  17      128.46      123.81     13.96 o 
  -4   8  17      148.40      176.02     23.30 o 
  -3   8  17       15.88       18.22     11.42 o 
  -2   8  17      407.64      424.21     18.33 o 
  -1   8  17      682.46      695.42     21.29 o 
   0   8  17       41.97       32.51      7.37 o 
   1   8  17        1.05        0.00      5.43 o 
  -3   9  17       25.53       10.26     10.42 o 
  -2   9  17       15.24       23.80     11.74 o 
  -1   9  17        6.21        7.12      6.21 o 
   0   9  17        0.81        2.00      6.13 o 
  -5   0  18        4.66        6.21      8.16 o 
  -4   0  18        2.47        2.62      5.60 o 
  -3   0  18       19.57       10.58      9.84 o 
  -2   0  18      274.50      275.28     23.22 o 
  -1   0  18     1230.68     1291.10     77.80 o 
   0   0  18      323.45      364.16     27.59 o 
   1   0  18     2012.63     1927.34     68.39 o 
   2   0  18      798.59      825.27     42.87 o 
   3   0  18       20.57        1.42      9.90 o 
  -5   1  18        1.90        4.91      5.66 o 
  -4   1  18       14.88        9.87      6.49 o 
  -3   1  18        9.03        2.85      6.24 o 
  -2   1  18        4.07        7.57      6.89 o 
  -1   1  18       15.38       20.85      7.91 o 
   0   1  18        1.76        3.75      7.03 o 
   1   1  18      228.13      246.29     31.72 o 
   2   1  18        0.69        0.00      6.22 o 
   3   1  18        0.37        7.45      7.02 o 
  -5   2  18       63.95       68.70      7.99 o 
  -4   2  18      185.29      173.30      9.02 o 
  -3   2  18      290.25      302.07     13.13 o 
  -2   2  18       20.71       17.46      7.46 o 
  -1   2  18      412.70      441.07     17.88 o 
   0   2  18        7.77       12.68      7.74 o 
   1   2  18      669.70      675.23     26.65 o 
   2   2  18      251.05      252.37     17.70 o 
   3   2  18      106.54      132.44     14.45 o 
  -5   3  18      207.35      215.63     11.98 o 
  -4   3  18       55.23       56.59      7.30 o 
  -3   3  18       67.92       63.96      8.15 o 
  -2   3  18       18.42        9.51      5.26 o 
  -1   3  18       11.98       15.56      5.74 o 
   0   3  18        4.21        5.40      7.29 o 
   1   3  18      270.58      265.33     17.92 o 
   2   3  18      265.77      230.51     17.10 o 
   3   3  18       23.75       21.90     11.71 o 
  -5   4  18      134.85      145.86     10.37 o 
  -4   4  18        3.60        1.84      5.00 o 
  -3   4  18      478.55      480.40     12.45 o 
  -2   4  18       21.13       11.95      5.90 o 
  -1   4  18      201.85      246.58     14.28 o 
   0   4  18       50.47       59.20      7.90 o 
   1   4  18      503.74      530.48     24.11 o 
   2   4  18      129.65      139.65     14.66 o 
  -5   5  18       43.96       40.46     15.75 o 
  -4   5  18      109.20      125.64      8.36 o 
  -3   5  18       11.28       12.90      6.59 o 
  -2   5  18       80.73       80.97      8.68 o 
  -1   5  18       26.68       16.63      6.38 o 
   0   5  18      430.69      433.94     16.08 o 
   1   5  18      734.76      755.23     49.47 o 
   2   5  18      276.24      257.32     18.40 o 
  -4   6  18        2.32        4.02      6.53 o 
  -3   6  18      108.36      103.11     11.73 o 
  -2   6  18        0.81        2.42      5.38 o 
  -1   6  18      545.54      554.04     18.78 o 
   0   6  18        0.14        4.91      5.61 o 
   1   6  18      114.05      114.06     30.20 o 
   2   6  18        0.85       10.32      7.89 o 
  -3   7  18      196.55      225.36     15.97 o 
  -2   7  18       27.28       29.22      7.64 o 
  -1   7  18       23.58       33.51      7.59 o 
   0   7  18      725.18      781.84     22.62 o 
   1   7  18      188.91      216.39     12.94 o 
  -2   8  18       17.06       10.09      6.78 o 
  -1   8  18      164.45      181.64     12.37 o 
   0   8  18        8.38        3.65      6.13 o 
  -5   1  19       10.90        0.81      5.71 o 
  -4   1  19        9.64        3.49      4.45 o 
  -3   1  19     1566.78     1601.35     32.48 o 
  -2   1  19      320.62      302.03     21.72 o 
  -1   1  19      523.25      504.84     33.57 o 
   0   1  19     1010.88     1059.75     34.46 o 
   1   1  19      210.34      213.79     16.83 o 
   2   1  19       45.44       40.40     10.03 o 
  -4   2  19       25.33       26.72      5.43 o 
  -3   2  19      840.04      856.45     19.13 o 
  -2   2  19      318.51      260.64     17.02 o 
  -1   2  19       50.59       54.85     12.45 o 
   0   2  19        0.38        0.00      7.51 o 
   1   2  19        0.59        4.07      7.18 o 
   2   2  19      100.79       91.43     13.03 o 
  -4   3  19      114.50      122.88      9.56 o 
  -3   3  19     1284.48     1304.52     29.19 o 
  -2   3  19      232.87      224.64     13.42 o 
  -1   3  19     1107.24     1027.52     30.41 o 
   0   3  19      785.51      741.16     28.56 o 
   1   3  19       29.79       36.22      9.56 o 
   2   3  19       24.06       16.46      9.47 o 
  -4   4  19      602.06      579.46     18.64 o 
  -3   4  19      146.36      156.72     11.09 o 
  -2   4  19      490.43      455.59     16.65 o 
  -1   4  19      145.80      127.80     10.10 o 
   0   4  19        0.14        0.00      7.12 o 
   1   4  19        9.26        4.66      7.62 o 
  -3   5  19      200.36      218.13     12.86 o 
  -2   5  19      287.57      307.73     14.50 o 
  -1   5  19      380.30      373.33     15.45 o 
   0   5  19      651.22      637.82     20.26 o 
   1   5  19       21.07       21.67      8.88 o 
  -2   6  19      149.03      169.38     11.76 o 
  -1   6  19      132.76      152.73     11.26 o 
   0   6  19       34.59       28.58      7.39 o 
  -3   0  20      141.11      137.57     12.22 o 
  -2   0  20     1813.52     1856.46     67.50 o 
  -1   0  20      117.20       99.36     18.27 o 
   0   0  20      356.27      346.32     29.64 o 
   1   0  20      364.23      408.76     31.75 o 
  -3   1  20        0.25        0.02      5.15 o 
  -2   1  20      118.47      126.15     19.56 o 
  -1   1  20       15.54       16.21      9.25 o 
   0   1  20        6.40        2.05      8.07 o 
  -3   2  20       14.26       22.25      6.61 o 
  -2   2  20     2055.01     2036.38     38.60 o 
  -1   2  20      237.53      223.64     17.23 o 
   0   2  20       73.92       59.73     11.80 o 
  -3   3  20       42.94       48.06      8.12 o 
  -2   3  20      103.69       94.56     11.97 o 
  -1   3  20       57.19       60.04      8.44 o 
   0   3  20      118.40      113.84     26.64 o 
  -2   4  20      929.85     1012.68     26.08 o 
  -1   4  20      188.54      151.54     11.16 o 
                                                 
